# Supplementary material for: 2,3-Dimethyl­phenyl benzoate
Source: Acta Crystallogr Sect E Struct Rep Online. 2008 Apr 16;64(Pt 5):o844. doi: 10.1107/S160053680800963X (PMC2961320; doi:10.1107/S160053680800963X)
Supplement: Supplementary file 1 [file e-64-0o844-sup1.cif]

##############################################################################
###                                                                        ###
###        Electronic paper (Acta Crystallographica Section E)             ###
###                                                                        ###
##############################################################################
#                                                                            #
# This CIF contains the data in a paper accepted for publication in Acta     #
# Crystallographica Section E. It conforms to the requirements of Notes      #
# for Authors for Section E, and has been peer reviewed under the auspices   #
# of the IUCr Commission on Journals.                                        #
#                                                                            #
# Full details of the Crystallographic Information File format               #
# are given in the paper "The Crystallographic Information File (CIF):       #
# a New Standard Archive File for Crystallography" by S. R. Hall, F. H.      #
# Allen and I. D. Brown [Acta Cryst. (1991), A47, 655-685].                  #
#                                                                            #
# The current version of the core CIF dictionary is obtainable from          #
# ftp://ftp.iucr.org/pub/cif_core.dic. The current version number is 2.4.    #
#                                                                            #
# Software is freely available for graphical display of the structure(s) in  #
# this CIF.  For information consult the CIF home page http://www.iucr.org/  #
# cif/home.html                                                              #
#                                                                            #
# This file may be used for bona fide research purposes within the           #
# scientific community so long as proper attribution is given to the journal # 
# article from which it was obtained.                                        #
#                                                                            #
##############################################################################
                                             
data_I
_audit_creation_method     SHELXL97
_chemical_name_systematic
;
2,3-Dimethylphenyl benzoate
;
_chemical_name_common     ?
_chemical_formula_moiety     'C15 H14 O2'
_chemical_formula_sum     'C15 H14 O2'
_chemical_formula_iupac     'C15 H14 O2'
_chemical_formula_weight     226.26
_chemical_melting_point     ?
_symmetry_cell_setting     monoclinic
_symmetry_space_group_name_H-M     'C 2/c'
_symmetry_space_group_name_HALL     '-C 2yc'
loop_
    _symmetry_equiv_pos_as_xyz
    'x, y, z'
    '-x, y, -z+1/2'
    'x+1/2, y+1/2, z'
    '-x+1/2, y+1/2, -z+1/2'
    '-x, -y, -z'
    'x, -y, z-1/2'
    '-x+1/2, -y+1/2, -z'
    'x+1/2, -y+1/2, z-1/2'
_cell_length_a     15.190(2)
_cell_length_b     8.4170(10)
_cell_length_c     20.604(2)
_cell_angle_alpha     90.00
_cell_angle_beta     112.200(10)
_cell_angle_gamma     90.00
_cell_volume     2439.0(5)
_cell_formula_units_Z     8
_cell_measurement_reflns_used     25
_cell_measurement_theta_min     6.12
_cell_measurement_theta_max     21.61
_cell_measurement_temperature     299(2)
_exptl_crystal_description     prism
_exptl_crystal_colour     colourless
_exptl_crystal_size_max     0.50
_exptl_crystal_size_mid     0.44
_exptl_crystal_size_min     0.36
_exptl_crystal_density_diffrn     1.232
_exptl_crystal_density_meas     ?
_exptl_crystal_density_method     'not measured'
_exptl_crystal_F_000     960
_exptl_absorpt_coefficient_mu     0.645
_exptl_absorpt_correction_type     none
_exptl_absorpt_process_details     ?
_exptl_absorpt_correction_T_min     ?
_exptl_absorpt_correction_T_max     ?
_exptl_special_details
;
;
_diffrn_ambient_temperature     299(2)
_diffrn_radiation_type     CuK\a
_diffrn_radiation_wavelength     1.54180
_diffrn_radiation_source     'fine-focus sealed tube'
_diffrn_radiation_monochromator     graphite
_diffrn_measurement_device_type     'Enraf--Nonius CAD-4'
_diffrn_measurement_method     \w/2\q
_diffrn_detector_area_resol_mean     ?
_diffrn_reflns_number     2328
_diffrn_reflns_av_R_equivalents     0.0828
_diffrn_reflns_av_sigmaI/netI     0.0208
_diffrn_reflns_theta_min     4.64
_diffrn_reflns_theta_max     66.93
_diffrn_reflns_theta_full     66.93
_diffrn_measured_fraction_theta_max     0.998
_diffrn_measured_fraction_theta_full     0.998
_diffrn_reflns_limit_h_min     -18
_diffrn_reflns_limit_h_max     1
_diffrn_reflns_limit_k_min     -10
_diffrn_reflns_limit_k_max     0
_diffrn_reflns_limit_l_min     -23
_diffrn_reflns_limit_l_max     24
_diffrn_standards_number     3
_diffrn_standards_interval_count     ?
_diffrn_standards_interval_time     120
_diffrn_standards_decay_%     0
_refine_special_details
;
Refinement of <i>F</i>^2^ against ALL reflections. The weighted <i>R</i>-factor
<i>wR</i> and goodness of fit <i>S</i> are based on <i>F</i>^2^, conventional
<i>R</i>-factors <i>R</i> are based on <i>F</i>, with <i>F</i> set to zero for
negative <i>F</i>^2^. The threshold expression of <i>F</i>^2^ >
\s(<i>F</i>^2^) is used only for calculating <i>R</i>-factors(gt) <i>etc</i>.
and is not relevant to the choice of reflections for refinement.
<i>R</i>-factors based on <i>F</i>^2^ are statistically about twice as large
as those based on <i>F</i>, and <i>R</i>-factors based on ALL data will be
even larger.
;
_reflns_number_total     2173
_reflns_number_gt     1886
_reflns_threshold_expression     I>2\s(I)
_refine_ls_structure_factor_coef     Fsqd
_refine_ls_matrix_type     full
_refine_ls_R_factor_all     0.0556
_refine_ls_R_factor_gt     0.0480
_refine_ls_wR_factor_gt     0.1380
_refine_ls_wR_factor_ref     0.1567
_refine_ls_goodness_of_fit_ref     1.068
_refine_ls_restrained_S_all     1.068
_refine_ls_number_reflns     2173
_refine_ls_number_parameters     181
_refine_ls_number_restraints     0
_refine_ls_hydrogen_treatment     mixed
_refine_ls_weighting_scheme     calc
_refine_ls_weighting_details
       'calc w = 1/[\s^2^(Fo^2^)+(0.0825P)^2^+1.2712P] where P=(Fo^2^+2Fc^2^)/3'
_atom_sites_solution_hydrogens     geom
_atom_sites_solution_primary     direct
_atom_sites_solution_secondary     difmap
_refine_ls_shift/su_max     0.037
_refine_ls_shift/su_mean     0.001
_refine_diff_density_max     0.172
_refine_diff_density_min     -0.172
_refine_ls_extinction_method     'SHELXL97 (Sheldrick, 2008)'
_refine_ls_extinction_coef     0.0061(5)
_refine_ls_extinction_expression
                                  'Fc^*^=kFc[1+0.001xFc^2^\l^3^/sin(2\q)]^-1/4^'
loop_
    _atom_type_symbol
    _atom_type_description
    _atom_type_scat_dispersion_real
    _atom_type_scat_dispersion_imag
    _atom_type_scat_source
    'C' 'C' 0.0181 0.0091
                         'International Tables Vol C Tables 4.2.6.8 and 6.1.1.4'
    'H' 'H' 0.0000 0.0000
                         'International Tables Vol C Tables 4.2.6.8 and 6.1.1.4'
    'O' 'O' 0.0492 0.0322
                         'International Tables Vol C Tables 4.2.6.8 and 6.1.1.4'
_computing_data_collection     'CAD-4-PC (Enraf--Nonius, 1996)'
_computing_cell_refinement     'CAD-4-PC (Enraf--Nonius, 1996)'
_computing_data_reduction     'REDU4 (Stoe & Cie, 1987)'
_computing_structure_solution     'SHELXS97 (Sheldrick, 2008)'
_computing_structure_refinement     'SHELXL97 (Sheldrick, 2008)'
_computing_molecular_graphics     'PLATON (Spek, 2003)'
_computing_publication_material     'SHELXL97 (Sheldrick, 2008)'
loop_
    _atom_site_type_symbol
    _atom_site_label
    _atom_site_fract_x
    _atom_site_fract_y
    _atom_site_fract_z
    _atom_site_U_iso_or_equiv
    _atom_site_adp_type
    _atom_site_calc_flag
    _atom_site_refinement_flags
    _atom_site_occupancy
    _atom_site_disorder_assembly
    _atom_site_disorder_group
    C C1 0.11995(13) 0.7351(2) 0.40638(10) 0.0564(5) Uani d . 1 . .
    C C2 0.11817(13) 0.6814(2) 0.46975(10) 0.0595(5) Uani d . 1 . .
    C C3 0.17181(15) 0.5454(2) 0.49885(10) 0.0642(5) Uani d . 1 . .
    C C4 0.22248(16) 0.4726(3) 0.46390(12) 0.0704(6) Uani d . 1 . .
    H H4 0.2630(18) 0.381(3) 0.4882(13) 0.085 Uiso d . 1 . .
    C C5 0.22058(17) 0.5274(3) 0.40080(12) 0.0715(6) Uani d . 1 . .
    H H5 0.2588(18) 0.475(3) 0.3809(14) 0.086 Uiso d . 1 . .
    C C6 0.16888(15) 0.6605(3) 0.37155(11) 0.0649(5) Uani d . 1 . .
    H H6 0.1671(17) 0.701(3) 0.3293(13) 0.078 Uiso d . 1 . .
    C C7 -0.01527(13) 0.8854(2) 0.33725(10) 0.0567(5) Uani d . 1 . .
    C C8 -0.04911(12) 1.0494(2) 0.31758(9) 0.0504(4) Uani d . 1 . .
    C C9 0.00808(13) 1.1812(2) 0.34477(10) 0.0564(5) Uani d . 1 . .
    H H9 0.0723(16) 1.168(3) 0.3779(11) 0.068 Uiso d . 1 . .
    C C10 -0.02700(15) 1.3317(2) 0.32619(11) 0.0623(5) Uani d . 1 . .
    H H10 0.0154(16) 1.430(3) 0.3487(12) 0.075 Uiso d . 1 . .
    C C11 -0.11960(15) 1.3535(3) 0.28000(11) 0.0631(5) Uani d . 1 . .
    H H11 -0.1449(17) 1.458(3) 0.2661(13) 0.076 Uiso d . 1 . .
    C C12 -0.17667(14) 1.2230(3) 0.25200(11) 0.0645(5) Uani d . 1 . .
    H H12 -0.2430(17) 1.236(3) 0.2159(13) 0.077 Uiso d . 1 . .
    C C13 -0.14166(13) 1.0727(3) 0.27052(11) 0.0591(5) Uani d . 1 . .
    H H13 -0.1795(16) 0.987(3) 0.2533(12) 0.071 Uiso d . 1 . .
    C C14 0.06335(18) 0.7675(4) 0.50556(15) 0.0871(8) Uani d . 1 . .
    H H14A 0.0134 0.7002 0.5076 0.105 Uiso calc R 1 . .
    H H14B 0.0362 0.8622 0.4798 0.105 Uiso calc R 1 . .
    H H14C 0.1051 0.7954 0.5522 0.105 Uiso calc R 1 . .
    C C15 0.1773(2) 0.4813(3) 0.56843(13) 0.0935(8) Uani d . 1 . .
    H H15A 0.1143 0.4629 0.5670 0.112 Uiso calc R 1 . .
    H H15B 0.2091 0.5568 0.6046 0.112 Uiso calc R 1 . .
    H H15C 0.2121 0.3831 0.5780 0.112 Uiso calc R 1 . .
    O O1 0.07702(9) 0.88173(15) 0.37981(8) 0.0675(4) Uani d . 1 . .
    O O2 -0.06258(11) 0.76695(18) 0.31914(10) 0.0883(6) Uani d . 1 . .
loop_
    _atom_site_aniso_label
    _atom_site_aniso_U_11
    _atom_site_aniso_U_22
    _atom_site_aniso_U_33
    _atom_site_aniso_U_12
    _atom_site_aniso_U_13
    _atom_site_aniso_U_23
    C1 0.0502(9) 0.0455(9) 0.0609(10) -0.0046(7) 0.0065(8) -0.0017(8)
    C2 0.0535(10) 0.0564(11) 0.0610(11) -0.0095(8) 0.0129(8) -0.0072(8)
    C3 0.0677(11) 0.0563(11) 0.0564(10) -0.0138(9) 0.0095(9) 0.0000(8)
    C4 0.0738(13) 0.0501(11) 0.0703(13) 0.0013(10) 0.0079(10) -0.0009(9)
    C5 0.0752(13) 0.0619(12) 0.0719(13) 0.0045(10) 0.0217(11) -0.0120(10)
    C6 0.0691(12) 0.0617(12) 0.0573(11) -0.0039(9) 0.0164(9) -0.0044(9)
    C7 0.0490(9) 0.0546(11) 0.0584(10) -0.0054(8) 0.0112(8) -0.0043(8)
    C8 0.0471(9) 0.0549(10) 0.0493(9) -0.0032(7) 0.0182(7) -0.0015(7)
    C9 0.0490(9) 0.0566(11) 0.0596(10) -0.0050(8) 0.0158(8) -0.0020(8)
    C10 0.0629(11) 0.0524(11) 0.0707(12) -0.0060(9) 0.0244(9) -0.0003(9)
    C11 0.0648(12) 0.0569(11) 0.0691(12) 0.0077(9) 0.0271(10) 0.0086(9)
    C12 0.0511(10) 0.0692(12) 0.0668(12) 0.0066(9) 0.0148(9) 0.0069(9)
    C13 0.0471(9) 0.0610(11) 0.0645(11) -0.0054(8) 0.0157(8) -0.0020(9)
    C14 0.0745(14) 0.0993(19) 0.0908(17) -0.0057(13) 0.0348(13) -0.0173(14)
    C15 0.111(2) 0.0891(17) 0.0706(14) -0.0173(15) 0.0230(13) 0.0152(13)
    O1 0.0532(7) 0.0483(8) 0.0808(9) -0.0021(5) 0.0025(6) 0.0035(6)
    O2 0.0634(9) 0.0556(9) 0.1143(13) -0.0099(7) -0.0022(8) -0.0049(8)
_geom_special_details
;
All e.s.d.'s (except the e.s.d. in the dihedral angle between two l.s. planes)
are estimated using the full covariance matrix. The cell e.s.d.'s are taken
into account individually in the estimation of e.s.d.'s in distances, angles
and torsion angles; correlations between e.s.d.'s in cell parameters are only
used when they are defined by crystal symmetry. An approximate (isotropic)
treatment of cell e.s.d.'s is used for estimating e.s.d.'s involving l.s.
planes.
;
loop_
    _geom_bond_atom_site_label_1
    _geom_bond_atom_site_label_2
    _geom_bond_site_symmetry_2
    _geom_bond_distance
    _geom_bond_publ_flag
    C1 C6 . 1.365(3) ?
    C1 C2 . 1.391(3) ?
    C1 O1 . 1.407(2) ?
    C2 C3 . 1.402(3) ?
    C2 C14 . 1.492(3) ?
    C3 C4 . 1.380(3) ?
    C3 C15 . 1.504(3) ?
    C4 C5 . 1.369(3) ?
    C4 H4 . 1.00(3) ?
    C5 C6 . 1.370(3) ?
    C5 H5 . 0.94(3) ?
    C6 H6 . 0.92(2) ?
    C7 O2 . 1.203(2) ?
    C7 O1 . 1.344(2) ?
    C7 C8 . 1.475(3) ?
    C8 C13 . 1.387(3) ?
    C8 C9 . 1.390(2) ?
    C9 C10 . 1.372(3) ?
    C9 H9 . 0.96(2) ?
    C10 C11 . 1.381(3) ?
    C10 H10 . 1.04(2) ?
    C11 C12 . 1.383(3) ?
    C11 H11 . 0.96(2) ?
    C12 C13 . 1.370(3) ?
    C12 H12 . 1.01(3) ?
    C13 H13 . 0.91(2) ?
    C14 H14A . 0.9600 ?
    C14 H14B . 0.9600 ?
    C14 H14C . 0.9600 ?
    C15 H15A . 0.9600 ?
    C15 H15B . 0.9600 ?
    C15 H15C . 0.9600 ?
loop_
    _geom_angle_atom_site_label_1
    _geom_angle_atom_site_label_2
    _geom_angle_atom_site_label_3
    _geom_angle_site_symmetry_1
    _geom_angle_site_symmetry_3
    _geom_angle
    _geom_angle_publ_flag
    C6 C1 C2 . . 123.46(19) ?
    C6 C1 O1 . . 117.59(18) ?
    C2 C1 O1 . . 118.66(18) ?
    C1 C2 C3 . . 116.89(19) ?
    C1 C2 C14 . . 121.2(2) ?
    C3 C2 C14 . . 121.9(2) ?
    C4 C3 C2 . . 119.20(19) ?
    C4 C3 C15 . . 119.8(2) ?
    C2 C3 C15 . . 121.0(2) ?
    C5 C4 C3 . . 122.0(2) ?
    C5 C4 H4 . . 121.7(14) ?
    C3 C4 H4 . . 116.3(14) ?
    C4 C5 C6 . . 119.7(2) ?
    C4 C5 H5 . . 117.5(16) ?
    C6 C5 H5 . . 122.7(16) ?
    C1 C6 C5 . . 118.7(2) ?
    C1 C6 H6 . . 120.0(15) ?
    C5 C6 H6 . . 121.3(15) ?
    O2 C7 O1 . . 122.50(17) ?
    O2 C7 C8 . . 125.80(16) ?
    O1 C7 C8 . . 111.70(15) ?
    C13 C8 C9 . . 118.88(18) ?
    C13 C8 C7 . . 118.69(16) ?
    C9 C8 C7 . . 122.43(16) ?
    C10 C9 C8 . . 120.46(17) ?
    C10 C9 H9 . . 119.2(14) ?
    C8 C9 H9 . . 120.3(14) ?
    C9 C10 C11 . . 120.18(19) ?
    C9 C10 H10 . . 119.9(13) ?
    C11 C10 H10 . . 119.9(13) ?
    C10 C11 C12 . . 119.76(19) ?
    C10 C11 H11 . . 121.1(15) ?
    C12 C11 H11 . . 119.1(15) ?
    C13 C12 C11 . . 120.09(18) ?
    C13 C12 H12 . . 118.8(14) ?
    C11 C12 H12 . . 121.0(14) ?
    C12 C13 C8 . . 120.62(19) ?
    C12 C13 H13 . . 120.3(14) ?
    C8 C13 H13 . . 119.0(15) ?
    C2 C14 H14A . . 109.5 ?
    C2 C14 H14B . . 109.5 ?
    H14A C14 H14B . . 109.5 ?
    C2 C14 H14C . . 109.5 ?
    H14A C14 H14C . . 109.5 ?
    H14B C14 H14C . . 109.5 ?
    C3 C15 H15A . . 109.5 ?
    C3 C15 H15B . . 109.5 ?
    H15A C15 H15B . . 109.5 ?
    C3 C15 H15C . . 109.5 ?
    H15A C15 H15C . . 109.5 ?
    H15B C15 H15C . . 109.5 ?
    C7 O1 C1 . . 119.33(14) ?
loop_
    _geom_torsion_atom_site_label_1
    _geom_torsion_atom_site_label_2
    _geom_torsion_atom_site_label_3
    _geom_torsion_atom_site_label_4
    _geom_torsion_site_symmetry_1
    _geom_torsion_site_symmetry_2
    _geom_torsion_site_symmetry_3
    _geom_torsion_site_symmetry_4
    _geom_torsion
    _geom_torsion_publ_flag
    C6 C1 C2 C3 . . . . 1.5(3) ?
    O1 C1 C2 C3 . . . . -172.15(15) ?
    C6 C1 C2 C14 . . . . -179.93(19) ?
    O1 C1 C2 C14 . . . . 6.5(3) ?
    C1 C2 C3 C4 . . . . -0.2(3) ?
    C14 C2 C3 C4 . . . . -178.79(19) ?
    C1 C2 C3 C15 . . . . 177.84(19) ?
    C14 C2 C3 C15 . . . . -0.8(3) ?
    C2 C3 C4 C5 . . . . -1.3(3) ?
    C15 C3 C4 C5 . . . . -179.3(2) ?
    C3 C4 C5 C6 . . . . 1.5(3) ?
    C2 C1 C6 C5 . . . . -1.2(3) ?
    O1 C1 C6 C5 . . . . 172.43(17) ?
    C4 C5 C6 C1 . . . . -0.3(3) ?
    O2 C7 C8 C13 . . . . -4.5(3) ?
    O1 C7 C8 C13 . . . . 176.36(16) ?
    O2 C7 C8 C9 . . . . 175.1(2) ?
    O1 C7 C8 C9 . . . . -4.1(3) ?
    C13 C8 C9 C10 . . . . 1.0(3) ?
    C7 C8 C9 C10 . . . . -178.57(18) ?
    C8 C9 C10 C11 . . . . -0.2(3) ?
    C9 C10 C11 C12 . . . . -0.6(3) ?
    C10 C11 C12 C13 . . . . 0.6(3) ?
    C11 C12 C13 C8 . . . . 0.3(3) ?
    C9 C8 C13 C12 . . . . -1.0(3) ?
    C7 C8 C13 C12 . . . . 178.55(18) ?
    O2 C7 O1 C1 . . . . -2.1(3) ?
    C8 C7 O1 C1 . . . . 177.08(16) ?
    C6 C1 O1 C7 . . . . 96.1(2) ?
    C2 C1 O1 C7 . . . . -90.0(2) ?
data_global
_journal_date_recd_electronic     2008-03-28
_journal_date_accepted     2008-04-07
_journal_name_full     'Acta Crystallographica, Section E'
_journal_year     2008
_journal_volume     64
_journal_issue      5
_journal_page_first     o844
_journal_page_last     o844
_journal_paper_category     QO
_journal_coeditor_code     OM2224
_publ_contact_author_name     'Professor B. Thimme Gowda'
_publ_contact_author_address
;
Department of Chemistry
Mangalore University
Mangalagangotri 574 199
Mangalore
India
;
_publ_contact_author_email     gowdabt@yahoo.com
_publ_contact_author_fax     '91 824 2287367'
_publ_contact_author_phone     '91 824 2287262'
_publ_section_title
;
2,3-Dimethylphenyl benzoate
;
loop_
    _publ_author_name
    _publ_author_address
    'B. Thimme Gowda'
;
Department of Chemistry
Mangalore University
Mangalagangotri 574 199
Mangalore
India
;
    'Sabine Foro'
;
Institute of Materials Science
Darmstadt University of Technology
Petersenstrasse 23
D-64287 Darmstadt
Germany
;
    'K. S. Babitha'
;
Department of Chemistry
Mangalore University
Mangalagangotri 574 199
Mangalore
India
;
    'Hartmut Fuess'
;
Institute of Materials Science
Darmstadt University of Technology
Petersenstrasse 23
D-64287 Darmstadt
Germany
;
