# Supplementary material for: 2,3-Dimethyl­phenyl benzoate
Source: Acta Crystallogr Sect E Struct Rep Online. 2008 Apr 16;64(Pt 5):o844. doi: 10.1107/S160053680800963X (PMC2961320; doi:10.1107/S160053680800963X)
Supplement: Supplementary file 2 [file e-64-0o844-Isup2.hkl]

# 
# h,k,l, Fc-squared, Fo-squared, sigma(Fo-squared) and status flag 
# 
data_I
_shelx_title ' E12 C2/C' 
_shelx_refln_list_code          4 
_shelx_F_calc_maximum      353.19 
_exptl_crystal_F_000       960.00 
_reflns_d_resolution_high  0.8379 
 
loop_ 
 _symmetry_equiv_pos_as_xyz 
 'x, y, z' 
 '-x, y, -z+1/2' 
 'x+1/2, y+1/2, z' 
 '-x+1/2, y+1/2, -z+1/2' 
 '-x, -y, -z' 
 'x, -y, z-1/2' 
 '-x+1/2, -y+1/2, -z' 
 'x+1/2, -y+1/2, z-1/2' 
 
_cell_length_a    15.1900 
_cell_length_b     8.4170 
_cell_length_c    20.6040 
_cell_angle_alpha  90.000 
_cell_angle_beta  112.200 
_cell_angle_gamma  90.000 
 
_shelx_F_squared_multiplier     1.000 
 
loop_ 
 _refln_index_h 
 _refln_index_k 
 _refln_index_l 
 _refln_F_squared_calc 
 _refln_F_squared_meas 
 _refln_F_squared_sigma 
 _refln_observed_status 
   2   0   0     5375.42     5272.13     41.50 o 
   4   0   0      738.09      891.46      6.52 o 
   6   0   0      845.88      930.45      8.24 o 
   8   0   0      317.94      299.47      5.66 o 
  10   0   0       90.54      108.06      3.35 o 
  12   0   0        7.85       11.08      1.53 o 
  14   0   0       18.08       13.95      1.43 o 
  16   0   0      142.96      134.66      3.83 o 
   1   1   0     1377.41     1249.81     91.67 o 
   3   1   0    28981.77    29195.89    165.40 o 
   5   1   0     4107.43     4037.38     19.80 o 
   7   1   0        3.93       -1.62      1.62 o 
   9   1   0      570.73      581.08      8.66 o 
  11   1   0        3.27        6.78      1.24 o 
  13   1   0       93.30       94.57      2.87 o 
  15   1   0      176.23      145.50      4.50 o 
   0   2   0     2124.44     1767.41      9.55 o 
   2   2   0    22243.80    20724.78    134.64 o 
   4   2   0     2459.27     2205.42     13.02 o 
   6   2   0      258.31      237.01      4.51 o 
   8   2   0       23.72       30.86      1.34 o 
  10   2   0       43.75       43.68      1.82 o 
  12   2   0       14.20       20.35      1.72 o 
  14   2   0       24.11       19.87      1.72 o 
  16   2   0      175.76      157.72      4.50 o 
   1   3   0      476.38      345.74     19.20 o 
   3   3   0      116.96      161.59      3.45 o 
   5   3   0     3205.22     3710.84     21.04 o 
   7   3   0     2115.36     2171.69     16.89 o 
   9   3   0        0.23       -0.86      2.39 o 
  11   3   0      441.89      431.99      9.22 o 
  13   3   0      677.33      625.83     10.88 o 
  15   3   0       20.98       21.40      1.43 o 
   0   4   0     1602.62     1412.96     11.27 o 
   2   4   0     3128.78     3224.24     19.12 o 
   4   4   0       12.91       41.37      1.34 o 
   6   4   0      104.31       83.22      2.39 o 
   8   4   0      696.70      701.15     10.50 o 
  10   4   0      118.13       95.17      2.97 o 
  12   4   0       89.32       86.44      2.68 o 
  14   4   0       14.82       14.52      1.34 o 
   1   5   0     1105.56     1029.81     10.96 o 
   3   5   0      642.59      793.24      9.92 o 
   5   5   0        1.43        9.55      1.15 o 
   7   5   0        9.21        7.07      1.34 o 
   9   5   0      180.19      198.23      5.55 o 
  11   5   0       61.32       59.74      2.10 o 
  13   5   0        0.56       -2.10      2.10 o 
   0   6   0       46.90       50.18      1.91 o 
   2   6   0      203.30      203.96      5.75 o 
   4   6   0      228.46      225.56      6.23 o 
   6   6   0      296.49      275.94      7.19 o 
   8   6   0      196.71      176.25      5.36 o 
  10   6   0      176.72      177.55      4.98 o 
  12   6   0        0.12        1.24      1.91 o 
   1   7   0      345.98      330.08      7.77 o 
   3   7   0      148.43      140.46      4.40 o 
   5   7   0       43.92       45.59      2.10 o 
   7   7   0        6.92       11.56      1.53 o 
   9   7   0       82.44       81.85      2.77 o 
  11   7   0       37.73       39.95      1.62 o 
   0   8   0       23.84       23.98      1.72 o 
   2   8   0        2.77        6.78      1.34 o 
   4   8   0        3.21        2.77      1.34 o 
   6   8   0      212.81      207.90      6.13 o 
   8   8   0       48.34       41.20      1.72 o 
  10   8   0        9.63       10.51      1.05 o 
   1   9   0      206.13      210.86      5.75 o 
   3   9   0        3.23        3.63      1.05 o 
   5   9   0        5.32        8.88      1.24 o 
   7   9   0        9.55       11.75      1.05 o 
   0  10   0       98.02      110.30      3.16 o 
 -15   1   1       18.82       19.30      1.62 o 
 -13   1   1       16.18       11.75      1.53 o 
 -11   1   1        0.15        3.15      1.05 o 
  -9   1   1      254.22      301.80      6.23 o 
  -7   1   1     4017.20     4056.57     22.21 o 
  -5   1   1     6007.42     6036.08     26.50 o 
  -3   1   1    12636.72    12845.65     89.43 o 
  -1   1   1    10050.06     8592.18    568.93 o 
   1   1   1    10730.45     9039.49    920.04 o 
   3   1   1     9718.31     9879.56     79.04 o 
   5   1   1      426.52      464.07      5.49 o 
   7   1   1      961.81      933.24      9.49 o 
   9   1   1      163.71      136.88      4.02 o 
  11   1   1        6.90        6.31      1.24 o 
  13   1   1       93.23       76.98      2.39 o 
  15   1   1      142.43      127.37      3.92 o 
 -16   2   1        2.64        1.15      2.01 o 
 -14   2   1       11.93       11.75      1.62 o 
 -12   2   1      232.13      239.72      7.09 o 
 -10   2   1       42.27       55.24      1.91 o 
  -8   2   1      418.48      492.62      7.40 o 
  -6   2   1      573.03      581.39      6.94 o 
  -4   2   1     3370.28     3179.63     16.43 o 
  -2   2   1     1959.63     1629.76      9.45 o 
   0   2   1      282.89      255.72      5.49 o 
   2   2   1    10319.42    10474.01     85.51 o 
   4   2   1      560.57      509.74      5.70 o 
   6   2   1     2717.21     2880.36     18.00 o 
   8   2   1      835.08      800.07     10.04 o 
  10   2   1      969.51      971.00     12.75 o 
  12   2   1      213.01      199.83      5.46 o 
  14   2   1        9.01       10.03      1.34 o 
  16   2   1       16.15       12.52      1.05 o 
 -15   3   1        8.67        8.60      1.24 o 
 -13   3   1       60.99       58.02      2.29 o 
 -11   3   1      141.66      141.70      4.40 o 
  -9   3   1       11.04       11.27      1.24 o 
  -7   3   1      271.34      281.11      5.66 o 
  -5   3   1     3033.30     3130.06     18.70 o 
  -3   3   1      241.80      291.60      4.41 o 
  -1   3   1     1103.33     1069.80     67.60 o 
   1   3   1      734.57      754.27     58.55 o 
   3   3   1        7.91       22.74      0.96 o 
   5   3   1     1298.16     1364.58     11.78 o 
   7   3   1      351.91      379.83      6.81 o 
   9   3   1      435.85      398.36      8.07 o 
  11   3   1     2176.71     2130.22     20.84 o 
  13   3   1       48.74       49.89      2.20 o 
  15   3   1       63.83       61.28      2.01 o 
 -14   4   1       49.20       48.94      1.82 o 
 -12   4   1      392.57      390.87      8.63 o 
 -10   4   1     1079.02     1141.99     14.60 o 
  -8   4   1       16.08       18.34      1.34 o 
  -6   4   1      235.47      339.68      6.42 o 
  -4   4   1      629.22      735.31      8.48 o 
  -2   4   1      407.13      418.49      5.96 o 
   0   4   1      186.07      201.71      2.91 o 
   2   4   1     2944.53     3286.69     19.56 o 
   4   4   1       44.88       75.23      2.20 o 
   6   4   1      637.10      736.98      9.73 o 
   8   4   1       12.17       18.25      1.62 o 
  10   4   1       29.84       41.85      2.39 o 
  12   4   1      150.98      146.40      4.40 o 
  14   4   1        0.83        0.76      1.81 o 
 -13   5   1       31.87       32.01      1.62 o 
 -11   5   1        6.18        3.53      1.53 o 
  -9   5   1      471.15      506.84      9.89 o 
  -7   5   1        0.13        1.34      1.15 o 
  -5   5   1      190.76      196.38      5.36 o 
  -3   5   1      235.09      291.39      6.04 o 
  -1   5   1       19.23       16.53      1.15 o 
   1   5   1      119.09       73.96      2.20 o 
   3   5   1      328.81      294.22      6.14 o 
   5   5   1       18.14       15.00      1.15 o 
   7   5   1       31.89       25.13      1.72 o 
   9   5   1      148.88      143.14      4.40 o 
  11   5   1       18.39       12.42      1.43 o 
  13   5   1       33.45       32.49      1.53 o 
 -12   6   1        0.01        3.15      1.15 o 
 -10   6   1        6.00        1.82      2.58 o 
  -8   6   1        0.45        1.91      2.39 o 
  -6   6   1       11.53       19.97      1.62 o 
  -4   6   1        1.31        8.22      1.34 o 
  -2   6   1      868.26      857.93     11.49 o 
   0   6   1     2171.01     1788.90     24.70 o 
   2   6   1       29.22       42.33      1.82 o 
   4   6   1       46.42       53.43      1.91 o 
   6   6   1      213.42      230.67      6.61 o 
   8   6   1      104.65      100.61      3.06 o 
  10   6   1       95.63       97.35      3.25 o 
  12   6   1        2.41       -2.10      2.10 o 
 -11   7   1       17.02       15.29      1.34 o 
  -9   7   1       21.88       29.43      1.62 o 
  -7   7   1      108.06       92.96      3.06 o 
  -5   7   1       27.39       28.09      1.72 o 
  -3   7   1      856.07      834.10     12.54 o 
  -1   7   1      984.57      899.56     12.85 o 
   1   7   1     1375.08     1220.50     15.13 o 
   3   7   1      704.38      664.01     11.26 o 
   5   7   1       39.84       50.27      2.10 o 
   7   7   1       81.23       70.27      2.29 o 
   9   7   1       73.95       66.73      2.10 o 
  11   7   1        0.07        2.01      0.96 o 
 -10   8   1       29.04       31.92      1.43 o 
  -8   8   1       19.77       13.47      1.43 o 
  -6   8   1       18.91       19.11      1.53 o 
  -4   8   1       36.39       42.62      2.01 o 
  -2   8   1      102.33       91.04      2.58 o 
   0   8   1        3.12        9.37      6.11 o 
   2   8   1        6.41        8.12      1.34 o 
   4   8   1      114.58      106.65      3.06 o 
   6   8   1       32.60       33.45      1.62 o 
   8   8   1      146.68      167.77      4.88 o 
  -7   9   1        5.46        6.21      1.05 o 
  -5   9   1        8.92       12.04      1.24 o 
  -3   9   1       15.59       21.59      1.43 o 
  -1   9   1       54.68       54.48      1.91 o 
   1   9   1       37.47       33.64      1.62 o 
   3   9   1        4.03        4.11      1.15 o 
   5   9   1       22.05       23.31      1.43 o 
   7   9   1        0.13       -0.86      1.34 o 
   0  10   1       43.77       54.75      2.58 o 
 -16   0   2        6.21        3.06      1.15 o 
 -14   0   2       86.07       88.64      2.49 o 
 -12   0   2        7.69       14.81      1.62 o 
 -10   0   2      540.36      576.81      8.85 o 
  -8   0   2     2300.65     2559.03     17.27 o 
  -6   0   2       71.32       73.27      2.01 o 
  -4   0   2     3059.06     3098.32     14.58 o 
  -2   0   2    22552.74    22554.59    118.53 o 
   0   0   2      268.89      255.24      7.39 o 
   2   0   2     4779.54     4523.39     43.78 o 
   4   0   2     2579.18     3000.77     15.43 o 
   6   0   2     5711.41     6090.21     29.23 o 
   8   0   2     2342.29     2876.68     19.99 o 
  10   0   2      101.82      108.93      3.44 o 
  12   0   2       11.41       13.09      1.53 o 
  14   0   2       21.94       26.28      1.62 o 
  16   0   2        2.76        2.96      0.96 o 
 -17   1   2       60.80       60.90      1.72 o 
 -15   1   2        1.75       -1.53      2.39 o 
 -13   1   2      165.18      149.58      4.40 o 
 -11   1   2      158.32      178.77      4.98 o 
  -9   1   2     1089.19     1135.99     11.92 o 
  -7   1   2       45.52       39.48      1.24 o 
  -5   1   2     2049.49     1992.07     11.85 o 
  -3   1   2     1428.99     1389.67      7.98 o 
  -1   1   2     2416.38     2025.36    115.53 o 
   1   1   2    15369.92    14331.44   1578.90 o 
   3   1   2    16632.69    17728.18    121.73 o 
   5   1   2     4265.28     4537.25     22.47 o 
   7   1   2       33.34       49.03      1.43 o 
   9   1   2      177.34      154.70      4.21 o 
  11   1   2        0.10       -0.67      2.29 o 
  13   1   2        1.75        4.11      1.34 o 
  15   1   2        4.16        5.54      1.15 o 
 -16   2   2       35.16       23.22      1.43 o 
 -14   2   2       92.90      101.17      2.96 o 
 -12   2   2      970.18      982.11     13.61 o 
 -10   2   2      134.26      121.32      3.54 o 
  -8   2   2        9.78        8.50      0.96 o 
  -6   2   2      189.29      241.00      4.31 o 
  -4   2   2      405.98      366.10      4.62 o 
  -2   2   2     2056.83     1925.36     10.57 o 
   0   2   2     4569.64     3970.88    152.11 o 
   2   2   2    14258.12    14688.18    110.27 o 
   4   2   2     4599.39     4614.10     22.62 o 
   6   2   2     4326.48     4752.84     25.68 o 
   8   2   2     2185.42     2204.44     17.86 o 
  10   2   2        9.17        1.53      2.77 o 
  12   2   2        6.10        1.91      2.58 o 
  14   2   2        0.20        0.57      1.15 o 
 -15   3   2      144.90      132.15      4.11 o 
 -13   3   2       14.65       16.53      1.82 o 
 -11   3   2      400.02      389.10      8.44 o 
  -9   3   2      159.93      154.57      4.31 o 
  -7   3   2       86.12      121.65      3.25 o 
  -5   3   2     2525.65     2445.24     15.89 o 
  -3   3   2     1516.92     1412.73     10.31 o 
  -1   3   2      530.72      470.74     12.17 o 
   1   3   2      988.35      875.06     84.60 o 
   3   3   2      530.48      478.87      5.98 o 
   5   3   2     6390.69     7150.47     34.56 o 
   7   3   2      491.16      487.73      7.88 o 
   9   3   2        9.65       14.81      1.53 o 
  11   3   2       18.62       22.74      2.01 o 
  13   3   2       17.35       13.09      1.53 o 
  15   3   2        4.92        7.74      1.15 o 
 -14   4   2        1.61        1.53      2.10 o 
 -12   4   2      268.30      295.48      7.66 o 
 -10   4   2     1133.68     1101.04     14.22 o 
  -8   4   2      431.52      457.92      8.26 o 
  -6   4   2      375.33      447.35      7.30 o 
  -4   4   2      857.03      958.16      9.77 o 
  -2   4   2      536.74      505.54      6.55 o 
   0   4   2     1644.74     1420.02     10.09 o 
   2   4   2     1043.94      905.96      9.31 o 
   4   4   2     1054.07     1138.69     11.34 o 
   6   4   2      108.74      117.27      3.83 o 
   8   4   2      257.35      243.07      6.61 o 
  10   4   2     2014.15     2040.89     20.41 o 
  12   4   2       32.95       32.97      1.91 o 
  14   4   2        2.88        4.78      1.05 o 
 -15   5   2        2.60        1.53      0.96 o 
 -13   5   2       29.12       21.69      1.62 o 
 -11   5   2      266.30      299.50      7.76 o 
  -9   5   2      582.27      594.87     10.67 o 
  -7   5   2       84.19       56.99      1.91 o 
  -5   5   2       10.07        9.55      1.24 o 
  -3   5   2     1472.71     1530.38     14.02 o 
  -1   5   2      202.09      179.31      4.60 o 
   1   5   2     1590.10     1515.22     13.85 o 
   3   5   2       44.94       66.14      2.01 o 
   5   5   2      145.57      147.65      4.21 o 
   7   5   2      883.96     1003.54     13.41 o 
   9   5   2      111.58      135.05      3.92 o 
  11   5   2       16.76       18.63      1.72 o 
  13   5   2      147.79      145.48      3.92 o 
 -12   6   2       16.68       16.05      1.43 o 
 -10   6   2        1.88        0.00      2.67 o 
  -8   6   2       51.34       56.10      2.20 o 
  -6   6   2      157.54      146.99      4.69 o 
  -4   6   2        0.19        4.68      1.34 o 
  -2   6   2      361.00      364.18      7.48 o 
   0   6   2      257.19      210.37      4.13 o 
   2   6   2       57.14       69.02      2.10 o 
   4   6   2       61.31       60.32      2.01 o 
   6   6   2      162.99      183.65      5.36 o 
   8   6   2        0.79        5.83      1.34 o 
  10   6   2       73.87       65.97      2.10 o 
  12   6   2       32.72       29.05      1.43 o 
 -11   7   2        1.90        1.53      1.82 o 
  -9   7   2       19.72       16.63      1.53 o 
  -7   7   2      108.82       95.74      2.87 o 
  -5   7   2      164.37      216.18      5.84 o 
  -3   7   2     1200.77     1249.16     15.49 o 
  -1   7   2      123.74      117.18      3.44 o 
   1   7   2      676.59      642.95     10.97 o 
   3   7   2      128.69      153.73      4.97 o 
   5   7   2        2.57        1.53      2.58 o 
   7   7   2       19.31       18.06      1.62 o 
   9   7   2       11.91       12.04      1.34 o 
  11   7   2        6.86        8.31      1.05 o 
 -10   8   2        1.03        2.67      1.05 o 
  -8   8   2       30.07       29.62      1.53 o 
  -6   8   2        1.11        0.57      2.10 o 
  -4   8   2        0.54        0.67      1.34 o 
  -2   8   2       17.75       19.20      1.53 o 
   0   8   2        0.38        1.98      1.19 o 
   2   8   2       48.26       50.75      2.01 o 
   4   8   2      102.68       97.36      2.87 o 
   6   8   2        0.39       -0.29      2.10 o 
   8   8   2       29.63       32.40      1.53 o 
  -7   9   2        1.09        1.05      1.72 o 
  -5   9   2        0.04        1.05      1.72 o 
  -3   9   2        3.31        6.21      1.15 o 
  -1   9   2       13.59       11.94      1.43 o 
   1   9   2        1.68        0.67      2.29 o 
   3   9   2        7.12        7.26      1.24 o 
   5   9   2       21.89       27.81      1.34 o 
   0  10   2        4.16        6.05      0.71 o 
 -17   1   3      136.25      121.17      3.54 o 
 -15   1   3        4.09        4.97      1.43 o 
 -13   1   3      205.62      204.80      5.65 o 
 -11   1   3        2.86        7.83      1.24 o 
  -9   1   3        4.15        3.92      0.96 o 
  -7   1   3      801.17      788.13      8.13 o 
  -5   1   3      812.44      734.02      6.51 o 
  -3   1   3     4049.11     3774.33     16.63 o 
  -1   1   3    10321.72     9282.71    333.81 o 
   1   1   3    11538.05    10799.90   1010.91 o 
   3   1   3    23414.67    23556.31    155.87 o 
   5   1   3     4022.55     4177.68     21.89 o 
   7   1   3      179.75      250.13      5.36 o 
   9   1   3       35.63       44.44      1.72 o 
  11   1   3       17.51       22.45      1.72 o 
  13   1   3       14.90       12.71      1.43 o 
  15   1   3        0.26        1.05      1.05 o 
 -16   2   3        6.22        2.10      2.29 o 
 -14   2   3      465.78      459.37      9.31 o 
 -12   2   3      755.09      731.85     11.75 o 
 -10   2   3      156.36      148.15      4.31 o 
  -8   2   3        0.86        0.96      0.86 o 
  -6   2   3      270.86      253.04      4.41 o 
  -4   2   3      173.24      182.06      3.26 o 
  -2   2   3      411.03      358.96      4.05 o 
   0   2   3      198.17      156.14     13.97 o 
   2   2   3      393.59      401.06      4.72 o 
   4   2   3      276.60      274.70      4.61 o 
   6   2   3     1733.72     1709.46     13.90 o 
   8   2   3     1376.32     1382.20     14.28 o 
  10   2   3      700.76      656.26     10.78 o 
  12   2   3       25.16       28.57      1.72 o 
  14   2   3        1.40        0.76      2.10 o 
 -15   3   3      122.88      111.26      3.35 o 
 -13   3   3     1144.73     1119.63     14.80 o 
 -11   3   3      115.49      101.29      3.06 o 
  -9   3   3       14.34       11.27      1.15 o 
  -7   3   3       84.35      113.62      3.25 o 
  -5   3   3     6215.14     6652.75     31.38 o 
  -3   3   3     3246.84     2908.03     16.47 o 
  -1   3   3      133.88      123.04      4.55 o 
   1   3   3     7302.59     6171.62    637.17 o 
   3   3   3     5185.26     5928.04     28.52 o 
   5   3   3     1796.20     1881.47     14.88 o 
   7   3   3      343.75      322.72      6.81 o 
   9   3   3      489.68      465.60      9.03 o 
  11   3   3      459.79      457.69      9.41 o 
  13   3   3       38.59       37.27      1.82 o 
  15   3   3        2.93        3.92      0.86 o 
 -16   4   3        5.00        2.20      0.86 o 
 -14   4   3        7.09        6.69      1.43 o 
 -12   4   3       30.68       32.68      2.20 o 
 -10   4   3       23.88       14.71      1.62 o 
  -8   4   3      237.26      246.01      6.13 o 
  -6   4   3      978.49     1042.87     11.32 o 
  -4   4   3     3112.93     3408.68     20.85 o 
  -2   4   3      541.41      512.74      6.74 o 
   0   4   3     2274.67     2084.89     46.52 o 
   2   4   3     4012.72     4487.29     24.85 o 
   4   4   3        8.11       12.23      1.15 o 
   6   4   3      351.36      408.02      7.67 o 
   8   4   3     2013.54     2074.84     19.64 o 
  10   4   3      300.26      279.67      7.57 o 
  12   4   3       70.69       64.15      2.10 o 
  14   4   3       31.08       29.43      1.43 o 
 -15   5   3        0.88        0.00      1.53 o 
 -13   5   3       12.12        9.36      1.24 o 
 -11   5   3      332.27      333.37      8.15 o 
  -9   5   3      130.58      127.23      4.11 o 
  -7   5   3      550.74      551.86      9.42 o 
  -5   5   3      153.53      150.55      4.21 o 
  -3   5   3      114.23      109.83      3.35 o 
  -1   5   3      109.91      108.20      3.25 o 
   1   5   3      233.90      216.84      5.17 o 
   3   5   3     1233.43     1196.84     12.90 o 
   5   5   3       45.63       49.32      1.82 o 
   7   5   3       10.93       20.54      1.62 o 
   9   5   3      149.88      145.54      4.50 o 
  11   5   3       93.60       88.17      2.68 o 
  13   5   3       44.20       37.95      1.53 o 
 -14   6   3        5.18        3.63      0.86 o 
 -12   6   3      144.92      146.50      4.50 o 
 -10   6   3      112.44      117.93      3.63 o 
  -8   6   3      331.20      304.89      7.67 o 
  -6   6   3      425.65      478.88      9.31 o 
  -4   6   3      130.28      123.22      3.64 o 
  -2   6   3      119.58      104.84      3.16 o 
   0   6   3      137.26      132.26      2.91 o 
   2   6   3       85.04       71.62      2.01 o 
   4   6   3       33.41       41.86      1.91 o 
   6   6   3       28.98       14.62      1.53 o 
   8   6   3      308.68      293.03      7.76 o 
  10   6   3        3.46        2.29      1.24 o 
  12   6   3       48.29       37.66      1.43 o 
 -11   7   3       19.75       13.47      1.24 o 
  -9   7   3      104.70       97.55      2.96 o 
  -7   7   3      170.05      167.39      5.26 o 
  -5   7   3      207.34      216.29      5.84 o 
  -3   7   3       12.22       10.60      1.82 o 
  -1   7   3       67.17       61.95      2.29 o 
   1   7   3        0.27       -1.53      2.67 o 
   3   7   3        8.34       10.80      1.53 o 
   5   7   3      684.79      649.41     11.17 o 
   7   7   3      198.56      201.25      5.27 o 
   9   7   3       18.99       13.47      1.24 o 
  11   7   3        8.09        9.08      0.96 o 
 -10   8   3       32.79       39.28      1.53 o 
  -8   8   3        1.23        4.20      1.05 o 
  -6   8   3       66.08       60.23      2.01 o 
  -4   8   3       18.72       22.74      1.62 o 
  -2   8   3       28.19       27.62      1.72 o 
   0   8   3      177.94      164.03      4.21 o 
   2   8   3       43.85       39.76      1.82 o 
   4   8   3      137.60      122.75      3.64 o 
   6   8   3       47.71       50.75      1.91 o 
   8   8   3       27.16       22.84      1.43 o 
  -7   9   3       19.98       23.70      1.34 o 
  -5   9   3        3.58        3.53      1.05 o 
  -3   9   3        4.92        4.68      1.15 o 
  -1   9   3        1.32        0.38      2.20 o 
   1   9   3       97.40      104.82      3.16 o 
   3   9   3        4.45        6.21      1.05 o 
   5   9   3        0.34       -1.81      1.81 o 
 -16   0   4       58.11       68.25      2.20 o 
 -14   0   4        0.61       -0.48      2.39 o 
 -12   0   4       11.40       12.71      1.43 o 
 -10   0   4     4379.25     4581.76     28.19 o 
  -8   0   4       13.20       12.33      0.96 o 
  -6   0   4       40.39       56.21      1.72 o 
  -4   0   4    41560.61    44209.86    236.33 o 
  -2   0   4    56154.34    62049.63    288.40 o 
   0   0   4        1.25        2.71      0.34 o 
   2   0   4     1685.20     1744.15     10.15 o 
   4   0   4      323.81      281.75      4.32 o 
   6   0   4     1981.75     2076.08     15.23 o 
   8   0   4        4.44        5.35      1.15 o 
  10   0   4      228.66      254.28      6.70 o 
  12   0   4      385.93      366.66      8.35 o 
  14   0   4      279.86      230.52      6.04 o 
 -17   1   4       30.79       26.66      1.53 o 
 -15   1   4        4.66        6.97      1.43 o 
 -13   1   4        6.46        2.20      1.53 o 
 -11   1   4        0.28        4.30      1.15 o 
  -9   1   4       13.67       30.86      1.34 o 
  -7   1   4     1410.23     1372.13     11.14 o 
  -5   1   4     1337.73     1187.56      8.74 o 
  -3   1   4     7964.52     7869.51     68.20 o 
  -1   1   4     2470.66     2120.09    210.06 o 
   1   1   4     2607.25     2464.73    258.48 o 
   3   1   4      207.77      282.89      4.12 o 
   5   1   4      224.85      223.17      4.41 o 
   7   1   4     1957.72     2117.77     16.75 o 
   9   1   4       28.27       20.07      1.43 o 
  11   1   4      525.47      493.58      9.80 o 
  13   1   4        5.35        4.78      1.24 o 
  15   1   4        6.64        7.17      1.05 o 
 -16   2   4        8.98        5.92      1.24 o 
 -14   2   4       16.92       21.40      1.82 o 
 -12   2   4      188.91      185.04      5.36 o 
 -10   2   4      141.02      146.12      4.11 o 
  -8   2   4      732.66      691.11      8.68 o 
  -6   2   4       99.41       69.08      2.11 o 
  -4   2   4       11.55        8.79      0.67 o 
  -2   2   4     2145.12     1869.71     10.93 o 
   0   2   4        9.53       10.07      0.57 o 
   2   2   4     2073.45     2140.82     12.92 o 
   4   2   4     1566.60     1659.03     12.34 o 
   6   2   4     2054.26     2361.30     17.38 o 
   8   2   4      108.26       84.84      2.39 o 
  10   2   4       55.57       65.28      2.29 o 
  12   2   4       27.30       32.30      1.82 o 
  14   2   4       82.73       79.94      2.58 o 
 -15   3   4      396.10      365.66      7.97 o 
 -13   3   4        0.03       -0.19      3.06 o 
 -11   3   4      286.32      301.60      7.48 o 
  -9   3   4      277.43      262.44      6.13 o 
  -7   3   4       51.96       57.07      1.72 o 
  -5   3   4      198.09      277.60      4.98 o 
  -3   3   4      344.12      328.41      4.81 o 
  -1   3   4      387.59      296.18      9.62 o 
   1   3   4     2145.59     1900.82    226.86 o 
   3   3   4     6055.56     6687.29     31.88 o 
   5   3   4     2253.42     2338.59     17.32 o 
   7   3   4       61.87       35.18      1.72 o 
   9   3   4     1754.85     1697.70     17.92 o 
  11   3   4      101.80       93.72      2.68 o 
  13   3   4       34.71       35.84      1.72 o 
 -16   4   4       17.52       15.86      1.15 o 
 -14   4   4       58.12       51.04      2.01 o 
 -12   4   4     1384.93     1414.74     16.78 o 
 -10   4   4        3.51        5.83      1.43 o 
  -8   4   4      370.54      410.01      7.77 o 
  -6   4   4       71.80       37.19      1.53 o 
  -4   4   4       26.34       44.91      1.34 o 
  -2   4   4      245.70      238.26      4.70 o 
   0   4   4     2380.83     2236.50     74.28 o 
   2   4   4      544.17      692.44      8.47 o 
   4   4   4      471.97      522.09      8.07 o 
   6   4   4      322.70      361.24      7.48 o 
   8   4   4     1741.09     1760.15     18.31 o 
  10   4   4        0.00       -2.01      2.67 o 
  12   4   4       49.38       41.77      1.82 o 
  14   4   4       17.89       14.62      1.05 o 
 -15   5   4       10.77       11.08      1.05 o 
 -13   5   4       13.14       16.24      1.43 o 
 -11   5   4      537.47      538.71     10.28 o 
  -9   5   4       10.79       16.91      1.62 o 
  -7   5   4      543.86      502.11      9.13 o 
  -5   5   4       27.92       32.49      1.53 o 
  -3   5   4        8.53        2.01      0.86 o 
  -1   5   4      996.00      877.71     10.45 o 
   1   5   4       16.91       22.17      1.24 o 
   3   5   4        7.27        4.30      1.15 o 
   5   5   4       47.60       27.81      1.62 o 
   7   5   4       79.28       65.40      2.29 o 
   9   5   4      535.01      512.18      9.90 o 
  11   5   4       44.90       35.27      1.82 o 
  13   5   4        0.04       -1.05      1.81 o 
 -14   6   4       17.33       17.29      1.15 o 
 -12   6   4      209.75      192.29      5.65 o 
 -10   6   4        8.37       12.51      1.53 o 
  -8   6   4      290.38      309.35      7.86 o 
  -6   6   4      427.17      408.62      8.64 o 
  -4   6   4        9.14        8.41      1.43 o 
  -2   6   4      224.97      205.83      5.94 o 
   0   6   4      107.40      116.79      3.25 o 
   2   6   4       25.55       27.42      1.53 o 
   4   6   4      215.99      208.37      5.46 o 
   6   6   4      399.56      358.66      8.44 o 
   8   6   4        1.21        2.10      1.34 o 
  10   6   4      173.95      173.26      4.50 o 
  12   6   4       35.17       26.09      1.24 o 
 -11   7   4        1.42        0.57      1.91 o 
  -9   7   4        1.99        1.72      1.24 o 
  -7   7   4        1.68        1.34      2.58 o 
  -5   7   4      421.13      427.17      9.12 o 
  -3   7   4      193.37      188.59      5.55 o 
  -1   7   4       24.71       23.89      1.82 o 
   1   7   4      397.05      388.40      8.92 o 
   3   7   4        6.38       14.14      1.53 o 
   5   7   4        0.36       -0.67      2.67 o 
   7   7   4       14.02       15.19      1.34 o 
   9   7   4       26.74       25.32      1.43 o 
 -10   8   4        0.05       -0.67      1.72 o 
  -8   8   4       12.15       11.56      1.34 o 
  -6   8   4        7.42        7.93      1.34 o 
  -4   8   4      120.53      116.03      3.25 o 
  -2   8   4        1.20       -0.86      2.67 o 
   0   8   4      192.80      187.05      7.61 o 
   2   8   4        0.22        0.29      2.58 o 
   4   8   4      183.06      166.18      4.88 o 
   6   8   4       26.68       25.70      1.53 o 
   8   8   4        8.86        8.31      1.15 o 
  -7   9   4        0.38       -0.57      1.72 o 
  -5   9   4        7.95        7.17      1.24 o 
  -3   9   4      108.86      112.49      3.35 o 
  -1   9   4        3.60        1.72      2.29 o 
   1   9   4        0.17       -2.20      2.20 o 
   3   9   4        7.42        5.92      1.15 o 
   5   9   4       23.32       32.87      1.43 o 
 -17   1   5       11.74       10.60      1.15 o 
 -15   1   5        8.32       10.22      1.62 o 
 -13   1   5      122.35      137.07      4.21 o 
 -11   1   5        6.43        4.87      1.24 o 
  -9   1   5     3304.48     3418.23     22.13 o 
  -7   1   5     1617.13     1682.93     12.54 o 
  -5   1   5       42.99       47.04      1.43 o 
  -3   1   5     7820.18     6963.36     66.68 o 
  -1   1   5     1593.77     1210.27    112.02 o 
   1   1   5      290.37      201.94     23.90 o 
   3   1   5     2942.03     3240.21     17.60 o 
   5   1   5      373.14      412.37      6.24 o 
   7   1   5      141.74      173.02      4.88 o 
   9   1   5      224.87      275.25      6.99 o 
  11   1   5      144.15      108.98      3.06 o 
  13   1   5       57.91       44.07      1.82 o 
 -16   2   5        9.47        9.27      1.24 o 
 -14   2   5       48.65       43.87      2.20 o 
 -12   2   5      200.09      211.97      5.65 o 
 -10   2   5        5.39        5.06      1.15 o 
  -8   2   5       59.47       45.22      1.43 o 
  -6   2   5      246.72      256.47      4.60 o 
  -4   2   5      729.71      641.91      6.39 o 
  -2   2   5     5831.65     4972.65     22.58 o 
   0   2   5     2299.11     1989.48    262.90 o 
   2   2   5       36.13       29.06      0.96 o 
   4   2   5     1637.22     1853.74     13.80 o 
   6   2   5        0.41        5.44      1.05 o 
   8   2   5       51.75       41.10      1.72 o 
  10   2   5        8.38        6.40      1.34 o 
  12   2   5       64.29       63.95      2.20 o 
  14   2   5        2.52        0.38      1.05 o 
 -17   3   5        4.06        6.59      1.05 o 
 -15   3   5      256.08      226.89      6.42 o 
 -13   3   5      227.03      245.26      6.99 o 
 -11   3   5       28.79       28.76      1.72 o 
  -9   3   5      166.38      195.37      5.46 o 
  -7   3   5      384.13      472.27      7.20 o 
  -5   3   5      542.27      502.46      6.65 o 
  -3   3   5      611.81      572.79      6.56 o 
  -1   3   5      104.98       89.57      1.78 o 
   1   3   5     1251.25     1357.42    188.07 o 
   3   3   5      800.78      927.02      9.57 o 
   5   3   5      937.26     1035.32     11.31 o 
   7   3   5      568.96      581.06      9.52 o 
   9   3   5     1384.15     1442.84     16.59 o 
  11   3   5        2.15       -1.62      2.48 o 
  13   3   5        0.03        0.57      1.05 o 
 -16   4   5        0.01        0.00      1.72 o 
 -14   4   5      216.13      208.86      6.22 o 
 -12   4   5      341.51      359.00      8.53 o 
 -10   4   5      497.13      474.17      9.03 o 
  -8   4   5      295.14      343.30      7.19 o 
  -6   4   5      339.63      358.95      6.62 o 
  -4   4   5      593.51      628.91      8.09 o 
  -2   4   5       43.58       49.13      1.43 o 
   0   4   5        0.84       -0.46      1.14 o 
   2   4   5      239.93      305.06      5.94 o 
   4   4   5      347.75      492.40      8.06 o 
   6   4   5      830.07      918.75     12.15 o 
   8   4   5       32.36       48.26      2.29 o 
  10   4   5      344.38      344.45      8.25 o 
  12   4   5       12.11        8.79      1.24 o 
 -15   5   5        0.38        1.05      1.53 o 
 -13   5   5        4.23       -2.39      2.39 o 
 -11   5   5      217.50      207.98      5.84 o 
  -9   5   5      214.46      206.74      5.55 o 
  -7   5   5      795.32      793.58     11.38 o 
  -5   5   5      295.20      266.52      6.23 o 
  -3   5   5       13.93       12.80      1.15 o 
  -1   5   5       89.71       64.36      1.91 o 
   1   5   5       17.41       19.78      1.34 o 
   3   5   5       13.95       15.10      1.34 o 
   5   5   5        0.24       14.81      1.34 o 
   7   5   5      518.69      568.01     10.38 o 
   9   5   5       20.58       21.40      1.62 o 
  11   5   5      394.14      353.70      7.39 o 
 -14   6   5       17.75       17.01      1.24 o 
 -12   6   5       15.79       17.29      1.53 o 
 -10   6   5      178.46      166.26      5.17 o 
  -8   6   5       65.64       50.19      2.20 o 
  -6   6   5        1.24        6.11      1.43 o 
  -4   6   5     1827.79     1815.16     17.95 o 
  -2   6   5      959.55      892.36     12.07 o 
   0   6   5       23.40       29.48      1.10 o 
   2   6   5        2.94        3.73      1.24 o 
   4   6   5       53.34       48.65      2.01 o 
   6   6   5       61.42       49.32      2.20 o 
   8   6   5      113.61      111.43      3.54 o 
  10   6   5       63.14       61.95      1.91 o 
 -11   7   5       59.18       56.21      1.82 o 
  -9   7   5        4.90        3.44      1.05 o 
  -7   7   5      111.42      114.96      3.44 o 
  -5   7   5       46.09       61.36      2.39 o 
  -3   7   5     2242.47     2189.51     21.24 o 
  -1   7   5     1606.38     1440.52     16.82 o 
   1   7   5      366.77      338.20      8.25 o 
   3   7   5       78.80       80.02      2.39 o 
   5   7   5        0.15        2.87      1.34 o 
   7   7   5        0.34       -0.48      2.29 o 
   9   7   5        6.17        3.44      1.05 o 
 -10   8   5       19.65       15.38      1.24 o 
  -8   8   5       50.37       54.10      2.01 o 
  -6   8   5      199.86      188.71      5.17 o 
  -4   8   5        2.41       -2.29      2.58 o 
  -2   8   5       43.05       40.14      2.01 o 
   0   8   5      391.83      382.58      5.97 o 
   2   8   5        2.55       -0.67      2.58 o 
   4   8   5       19.22       18.44      1.62 o 
   6   8   5      100.58      100.62      2.97 o 
   8   8   5        8.20        9.08      1.05 o 
  -7   9   5       31.25       32.97      1.53 o 
  -5   9   5       11.41       17.10      1.34 o 
  -3   9   5        9.13       10.13      1.24 o 
  -1   9   5      168.95      178.24      4.59 o 
   1   9   5        2.22        4.20      1.15 o 
   3   9   5        3.19        5.35      1.05 o 
   5   9   5        0.99        1.62      0.86 o 
 -16   0   6       29.59       34.31      1.72 o 
 -14   0   6        6.66       14.71      1.53 o 
 -12   0   6        0.93       -0.29      1.34 o 
 -10   0   6     1501.00     1408.56     13.92 o 
  -8   0   6        6.55        5.45      1.05 o 
  -6   0   6      430.90      514.34      6.06 o 
  -4   0   6    30986.66    35371.04    207.91 o 
  -2   0   6   124743.12   129304.94    579.29 o 
   0   0   6     5523.47     5113.75    317.46 o 
   2   0   6     1497.44     1489.75     10.42 o 
   4   0   6     1993.19     2083.17     14.57 o 
   6   0   6       16.27       21.21      1.15 o 
   8   0   6      700.57      778.40     11.17 o 
  10   0   6      143.73      151.36      4.78 o 
  12   0   6      185.38      158.52      5.07 o 
  14   0   6        8.94       11.18      1.15 o 
 -17   1   6       37.38       30.39      1.62 o 
 -15   1   6       54.50       58.40      2.29 o 
 -13   1   6      161.67      152.83      4.40 o 
 -11   1   6      283.58      255.05      6.52 o 
  -9   1   6      155.59      169.05      4.59 o 
  -7   1   6     1139.41     1104.29      9.92 o 
  -5   1   6     3860.26     3660.23     18.84 o 
  -3   1   6     6782.71     6524.76     27.53 o 
  -1   1   6     2005.53     1895.46    174.59 o 
   1   1   6      261.35      222.44     23.00 o 
   3   1   6       13.20       22.93      0.96 o 
   5   1   6      143.62      219.19      4.88 o 
   7   1   6        7.43        6.59      1.15 o 
   9   1   6      183.58      191.73      5.26 o 
  11   1   6        8.87        9.17      1.53 o 
  13   1   6       42.46       28.96      1.53 o 
 -16   2   6        0.28        1.34      1.15 o 
 -14   2   6      533.19      571.27     10.47 o 
 -12   2   6        6.25        9.65      1.43 o 
 -10   2   6       42.74       41.00      1.72 o 
  -8   2   6      167.66      150.32      4.21 o 
  -6   2   6        2.24       24.46      0.96 o 
  -4   2   6     1918.22     1821.35     12.16 o 
  -2   2   6     1615.28     1363.29      9.76 o 
   0   2   6     2766.43     2388.04    332.73 o 
   2   2   6      802.51      944.95      8.71 o 
   4   2   6      351.81      419.08      6.43 o 
   6   2   6      680.25      736.75      9.92 o 
   8   2   6        0.13        1.81      2.39 o 
  10   2   6        1.84        0.19      2.39 o 
  12   2   6       10.08        6.50      1.34 o 
  14   2   6      102.81       91.27      2.49 o 
 -17   3   6       61.47       53.64      1.63 o 
 -15   3   6      163.30      159.26      4.79 o 
 -13   3   6       92.48      105.85      3.44 o 
 -11   3   6       40.19       52.37      2.01 o 
  -9   3   6        9.78       10.03      1.15 o 
  -7   3   6        5.26       19.01      1.34 o 
  -5   3   6       48.64       39.67      1.34 o 
  -3   3   6     1924.06     1649.03     12.22 o 
  -1   3   6        8.86        8.56      2.39 o 
   1   3   6      120.16      144.73     15.41 o 
   3   3   6        8.30        9.36      1.05 o 
   5   3   6      199.69      223.90      5.55 o 
   7   3   6      521.79      537.41      9.51 o 
   9   3   6      347.02      351.55      8.34 o 
  11   3   6       64.46       59.36      2.10 o 
  13   3   6       39.00       37.08      1.62 o 
 -16   4   6        0.02       -1.05      1.72 o 
 -14   4   6        0.94        0.57      1.34 o 
 -12   4   6        0.03       -1.34      2.77 o 
 -10   4   6      158.66      189.86      5.26 o 
  -8   4   6      212.64      206.10      5.75 o 
  -6   4   6     1064.10     1062.03     11.62 o 
  -4   4   6      198.64      190.04      4.69 o 
  -2   4   6        0.82        5.16      0.96 o 
   0   4   6      429.02      444.85     31.04 o 
   2   4   6     1080.89     1265.88     12.50 o 
   4   4   6       58.42       47.22      1.72 o 
   6   4   6      830.58      814.05     11.96 o 
   8   4   6      821.33      865.64     13.01 o 
  10   4   6      239.53      223.75      6.61 o 
  12   4   6        0.78        2.20      1.05 o 
 -15   5   6        6.45        4.97      1.05 o 
 -13   5   6       69.60       74.28      2.20 o 
 -11   5   6       14.88       17.20      1.72 o 
  -9   5   6       12.76       18.92      1.82 o 
  -7   5   6      180.21      177.76      4.88 o 
  -5   5   6      125.19      118.25      3.54 o 
  -3   5   6      113.06       97.00      3.06 o 
  -1   5   6        2.59        5.25      1.05 o 
   1   5   6      168.04      221.50      5.74 o 
   3   5   6        2.28        1.72      2.29 o 
   5   5   6      182.17      214.04      6.22 o 
   7   5   6        0.06        2.20      2.39 o 
   9   5   6       19.75       21.40      1.62 o 
  11   5   6      165.87      167.52      4.88 o 
 -14   6   6        5.39        4.11      1.05 o 
 -12   6   6       41.31       48.17      1.82 o 
 -10   6   6        8.98        9.17      1.53 o 
  -8   6   6      649.90      654.83     11.35 o 
  -6   6   6      306.23      307.50      7.67 o 
  -4   6   6      244.41      260.46      6.90 o 
  -2   6   6       19.96       18.34      1.53 o 
   0   6   6       48.37       44.20      3.82 o 
   2   6   6       99.87       83.49      2.58 o 
   4   6   6       33.69       30.10      1.72 o 
   6   6   6       77.34       78.30      2.39 o 
   8   6   6       78.17       69.89      2.29 o 
  10   6   6       59.07       45.60      1.72 o 
 -11   7   6       19.77       17.87      1.34 o 
  -9   7   6       13.34       10.70      1.24 o 
  -7   7   6       36.96       40.81      2.01 o 
  -5   7   6      304.15      308.34      8.05 o 
  -3   7   6      588.05      565.65     10.48 o 
  -1   7   6      177.87      198.70      5.55 o 
   1   7   6       22.20       21.78      1.72 o 
   3   7   6       61.98       49.23      2.10 o 
   5   7   6        3.08        4.49      1.34 o 
   7   7   6      135.63      125.82      3.92 o 
   9   7   6       15.49       23.03      1.34 o 
 -10   8   6       29.73       28.96      1.43 o 
  -8   8   6      104.92      106.07      3.35 o 
  -6   8   6       95.14       80.42      2.39 o 
  -4   8   6       95.23      102.04      3.06 o 
  -2   8   6       90.99       97.92      2.77 o 
   0   8   6      138.77      127.32      2.76 o 
   2   8   6       82.13       75.54      2.29 o 
   4   8   6       14.74       14.14      1.34 o 
   6   8   6        0.41        1.43      1.72 o 
  -7   9   6       33.48       37.18      1.43 o 
  -5   9   6        8.11        8.41      1.24 o 
  -3   9   6        0.90        4.59      1.05 o 
  -1   9   6      126.01      116.92      3.44 o 
   1   9   6       33.44       39.76      1.72 o 
   3   9   6        8.30       11.37      1.15 o 
 -17   1   7        0.80        3.15      1.15 o 
 -15   1   7        0.70        2.10      2.58 o 
 -13   1   7       19.56       15.10      1.72 o 
 -11   1   7      708.60      682.67     10.40 o 
  -9   1   7     1731.52     1665.30     14.56 o 
  -7   1   7      990.03     1123.15     10.28 o 
  -5   1   7      421.30      361.91      5.01 o 
  -3   1   7     1304.49     1187.61      8.82 o 
  -1   1   7       74.24       75.76      5.74 o 
   1   1   7      201.90      174.96     11.27 o 
   3   1   7      624.83      714.11      8.01 o 
   5   1   7      357.80      386.23      6.72 o 
   7   1   7      204.43      206.36      5.65 o 
   9   1   7       50.18       49.03      2.01 o 
  11   1   7      273.99      251.24      7.09 o 
  13   1   7        4.98        5.06      1.15 o 
 -16   2   7       97.43       88.27      2.49 o 
 -14   2   7      165.48      155.90      4.59 o 
 -12   2   7       28.44       34.78      1.82 o 
 -10   2   7       43.39       41.19      1.72 o 
  -8   2   7      850.74      967.12     10.53 o 
  -6   2   7      747.33      756.39      8.21 o 
  -4   2   7     7306.19     7511.71     33.39 o 
  -2   2   7      949.24      852.82      7.77 o 
   0   2   7      243.57      227.90     38.42 o 
   2   2   7       26.95       37.17      1.05 o 
   4   2   7       11.39       14.62      1.05 o 
   6   2   7     1452.93     1479.81     14.87 o 
   8   2   7      850.07      927.20     12.92 o 
  10   2   7        0.16       -2.20      2.39 o 
  12   2   7       23.56       24.75      1.53 o 
 -17   3   7       42.66       36.23      1.43 o 
 -15   3   7        0.22       -1.34      1.34 o 
 -13   3   7       37.43       39.95      2.01 o 
 -11   3   7        0.31        1.72      2.39 o 
  -9   3   7       97.97       92.29      2.87 o 
  -7   3   7     3662.05     3800.07     23.73 o 
  -5   3   7      424.28      497.81      6.92 o 
  -3   3   7       78.36       82.92      2.30 o 
  -1   3   7      556.60      622.20     42.45 o 
   1   3   7      899.83     1066.34    147.22 o 
   3   3   7       30.61       19.21      1.15 o 
   5   3   7      154.93      163.75      4.21 o 
   7   3   7     1558.06     1570.27     16.82 o 
   9   3   7      951.94      928.73     13.32 o 
  11   3   7        4.06        3.73      1.15 o 
  13   3   7       56.90       52.68      1.63 o 
 -16   4   7        0.50        0.96      0.96 o 
 -14   4   7      270.02      275.01      7.09 o 
 -12   4   7       10.60        3.06      3.06 o 
 -10   4   7      261.28      234.92      6.71 o 
  -8   4   7     1076.56     1103.35     13.06 o 
  -6   4   7       33.97       34.02      1.53 o 
  -4   4   7       10.29        9.17      1.05 o 
  -2   4   7     2339.97     2290.19     16.95 o 
   0   4   7       85.10      109.99     21.85 o 
   2   4   7        2.53        3.82      1.05 o 
   4   4   7       66.48       70.55      2.20 o 
   6   4   7       63.70       77.91      2.39 o 
   8   4   7      828.88      882.66     13.11 o 
  10   4   7       57.82       55.92      2.10 o 
  12   4   7       42.34       30.49      1.53 o 
 -15   5   7        8.57        8.02      1.05 o 
 -13   5   7      115.63      110.00      3.44 o 
 -11   5   7      313.58      355.92      8.34 o 
  -9   5   7      697.31      745.23     11.65 o 
  -7   5   7      120.80      122.54      3.73 o 
  -5   5   7       72.25       80.69      2.58 o 
  -3   5   7       10.23       13.66      1.15 o 
  -1   5   7       81.97       72.48      2.20 o 
   1   5   7       43.09       58.49      1.91 o 
   3   5   7       32.11       38.22      1.82 o 
   5   5   7        0.91        9.46      1.53 o 
   7   5   7        9.11       17.77      1.72 o 
   9   5   7      250.56      232.80      6.32 o 
  11   5   7       69.84       57.18      1.82 o 
 -14   6   7       36.42       36.99      1.62 o 
 -12   6   7        0.67        1.72      1.24 o 
 -10   6   7       64.79       69.31      2.29 o 
  -8   6   7       54.60       51.61      2.01 o 
  -6   6   7      120.85      126.07      3.83 o 
  -4   6   7        1.21        2.20      1.24 o 
  -2   6   7     1075.10      939.64     12.67 o 
   0   6   7      262.14      251.33      4.74 o 
   2   6   7        1.14       -0.67      2.48 o 
   4   6   7       93.12       85.87      2.39 o 
   6   6   7      254.39      226.37      6.71 o 
   8   6   7       37.36       38.70      1.82 o 
  10   6   7       23.13       23.60      1.43 o 
 -11   7   7       54.12       63.66      2.01 o 
  -9   7   7       17.87       15.00      1.53 o 
  -7   7   7      104.31      131.98      4.21 o 
  -5   7   7     1918.81     1947.56     20.00 o 
  -3   7   7      317.46      304.65      7.76 o 
  -1   7   7        5.63        3.63      1.53 o 
   1   7   7      329.77      317.06      7.86 o 
   3   7   7       95.41       71.05      2.39 o 
   5   7   7      176.13      158.89      4.79 o 
   7   7   7        5.54        4.78      1.15 o 
   9   7   7        1.39        0.96      0.96 o 
 -10   8   7       75.00       65.98      2.01 o 
  -8   8   7       12.95       13.28      1.43 o 
  -6   8   7       85.93       97.53      2.96 o 
  -4   8   7      169.97      174.48      5.17 o 
  -2   8   7      214.49      227.71      6.61 o 
   0   8   7       12.14        7.22      1.01 o 
   2   8   7        3.78       -0.57      2.20 o 
   4   8   7       54.29       55.54      1.82 o 
   6   8   7        0.21        1.43      1.72 o 
  -7   9   7      111.31      125.15      3.44 o 
  -5   9   7        1.28        0.96      1.91 o 
  -3   9   7       55.98       52.00      1.82 o 
  -1   9   7        5.65        5.64      1.15 o 
   1   9   7       25.03       26.28      1.43 o 
   3   9   7       81.81       78.52      2.20 o 
 -18   0   8        0.23        1.53      0.86 o 
 -16   0   8       15.52       11.08      1.43 o 
 -14   0   8       86.77       83.95      2.39 o 
 -12   0   8      929.71     1010.48     13.32 o 
 -10   0   8       31.62       20.35      1.34 o 
  -8   0   8      477.18      437.67      6.73 o 
  -6   0   8     4849.96     5492.62     26.95 o 
  -4   0   8        6.28        9.74      0.86 o 
  -2   0   8     8788.64     8446.74     35.42 o 
   0   0   8     2500.84     2306.91    153.41 o 
   2   0   8      540.98      728.06      7.90 o 
   4   0   8     6141.90     6940.60     35.12 o 
   6   0   8      277.01      410.71      7.67 o 
   8   0   8       78.49       86.62      2.58 o 
  10   0   8       59.30       49.99      2.01 o 
  12   0   8      229.05      212.46      5.84 o 
 -17   1   8       35.44       39.28      1.72 o 
 -15   1   8        2.03        1.15      2.39 o 
 -13   1   8      129.99      133.07      3.83 o 
 -11   1   8      149.83      159.04      4.69 o 
  -9   1   8       22.92       32.97      1.43 o 
  -7   1   8      204.62      211.27      4.41 o 
  -5   1   8      114.46      115.24      3.16 o 
  -3   1   8       33.23       50.09      1.53 o 
  -1   1   8      736.88      824.68     74.40 o 
   1   1   8      165.51      169.48     16.24 o 
   3   1   8      271.64      290.38      5.37 o 
   5   1   8      387.95      466.16      7.78 o 
   7   1   8       17.12       15.76      1.53 o 
   9   1   8      102.64       91.81      2.77 o 
  11   1   8        1.49        2.01      2.01 o 
  13   1   8        3.92        4.87      1.05 o 
 -16   2   8       26.67       29.43      1.72 o 
 -14   2   8       87.37       98.68      3.06 o 
 -12   2   8       41.68       54.95      2.10 o 
 -10   2   8        7.13        6.69      1.24 o 
  -8   2   8      264.21      273.11      5.66 o 
  -6   2   8       69.89       71.34      2.01 o 
  -4   2   8        0.13        0.38      1.53 o 
  -2   2   8      360.78      266.41      4.61 o 
   0   2   8      181.04      155.56     20.26 o 
   2   2   8      643.57      676.95      8.20 o 
   4   2   8        1.13        6.88      0.96 o 
   6   2   8      143.67      150.42      4.50 o 
   8   2   8       42.52       39.37      2.01 o 
  10   2   8        0.21       -1.62      2.48 o 
  12   2   8       25.00       17.30      1.34 o 
 -17   3   8        0.39       -0.48      1.05 o 
 -15   3   8       36.39       36.98      1.72 o 
 -13   3   8       92.65       90.84      2.77 o 
 -11   3   8        0.01        0.76      2.10 o 
  -9   3   8       76.09       86.82      2.68 o 
  -7   3   8     2210.70     2208.38     17.29 o 
  -5   3   8      616.26      643.29      8.19 o 
  -3   3   8     2175.78     2212.10     15.67 o 
  -1   3   8     1753.38     1800.87    183.51 o 
   1   3   8       20.40       48.44      1.53 o 
   3   3   8       40.42       48.17      1.62 o 
   5   3   8      111.52      108.85      3.25 o 
   7   3   8       26.82       26.66      2.01 o 
   9   3   8        8.58        2.20      1.53 o 
  11   3   8        3.70        1.05      2.01 o 
 -16   4   8       17.24       15.48      1.34 o 
 -14   4   8      299.62      325.05      7.67 o 
 -12   4   8       60.78       69.40      2.39 o 
 -10   4   8      210.68      180.21      4.98 o 
  -8   4   8        6.84       13.66      1.53 o 
  -6   4   8        4.81        1.91      2.29 o 
  -4   4   8      389.36      359.47      6.53 o 
  -2   4   8      156.18      151.53      4.40 o 
   0   4   8      690.45      680.70     82.45 o 
   2   4   8      935.80     1017.51     12.08 o 
   4   4   8       53.19       -1.43      2.29 o 
   6   4   8     1156.02     1242.97     15.29 o 
   8   4   8      199.00      199.51      5.74 o 
  10   4   8        0.25        1.43      2.29 o 
  12   4   8        0.53       -0.29      1.72 o 
 -15   5   8       75.60       68.08      2.20 o 
 -13   5   8      149.85      164.40      4.69 o 
 -11   5   8       38.35       48.45      2.01 o 
  -9   5   8       11.10       14.33      1.62 o 
  -7   5   8        4.15        6.69      1.34 o 
  -5   5   8       25.71       28.67      1.53 o 
  -3   5   8       11.26        6.78      1.24 o 
  -1   5   8        1.69        3.63      1.05 o 
   1   5   8      115.07       92.12      2.77 o 
   3   5   8        1.43       -0.48      2.39 o 
   5   5   8      725.43      786.54     12.13 o 
   7   5   8      204.89      232.27      6.70 o 
   9   5   8       21.35       30.00      1.62 o 
  11   5   8       32.71       40.14      1.43 o 
 -14   6   8       14.00       16.82      1.24 o 
 -12   6   8       38.22       36.51      1.62 o 
 -10   6   8       34.27       37.65      2.01 o 
  -8   6   8        7.76       12.51      1.53 o 
  -6   6   8       20.13       18.82      1.82 o 
  -4   6   8       48.66       49.13      2.10 o 
  -2   6   8      287.61      251.19      6.90 o 
   0   6   8       10.97        9.50      1.01 o 
   2   6   8      324.71      325.10      7.96 o 
   4   6   8       48.17       47.79      2.10 o 
   6   6   8       84.51       82.04      2.39 o 
   8   6   8       42.18       37.27      1.72 o 
  10   6   8       25.06       20.64      1.15 o 
 -11   7   8        0.00       -0.38      1.81 o 
  -9   7   8       18.05       18.82      1.53 o 
  -7   7   8      221.24      242.18      6.99 o 
  -5   7   8      262.09      272.27      7.76 o 
  -3   7   8      245.72      259.67      7.47 o 
  -1   7   8      284.52      258.25      7.28 o 
   1   7   8        4.69        2.96      1.34 o 
   3   7   8       14.08       11.37      1.53 o 
   5   7   8       28.50       26.09      1.72 o 
   7   7   8        5.53        6.31      1.15 o 
 -10   8   8       33.32       35.93      1.62 o 
  -8   8   8       11.43       13.18      1.24 o 
  -6   8   8      167.80      151.80      4.69 o 
  -4   8   8       30.02       30.87      1.82 o 
  -2   8   8      316.98      300.08      7.67 o 
   0   8   8        1.28       -0.64      1.67 o 
   2   8   8        9.04       13.37      1.43 o 
   4   8   8        1.62        2.01      1.05 o 
   6   8   8        7.09       12.13      1.15 o 
  -7   9   8       10.07        8.03      1.05 o 
  -5   9   8       45.44       40.72      1.62 o 
  -3   9   8       94.21       84.55      2.58 o 
  -1   9   8        8.15        7.83      1.24 o 
   1   9   8       47.85       48.27      1.62 o 
 -17   1   9        6.09        8.02      1.24 o 
 -15   1   9       16.38       13.76      1.43 o 
 -13   1   9       86.82       77.93      2.39 o 
 -11   1   9      138.26      145.82      4.50 o 
  -9   1   9        9.23        7.93      1.15 o 
  -7   1   9       53.62       53.34      1.53 o 
  -5   1   9      196.33      214.74      4.41 o 
  -3   1   9     3898.41     3527.28     19.52 o 
  -1   1   9     1627.53     1592.90    146.77 o 
   1   1   9     3726.95     3801.56    333.55 o 
   3   1   9     1670.04     1763.92     14.75 o 
   5   1   9       86.64       66.84      2.10 o 
   7   1   9        1.17        3.15      1.24 o 
   9   1   9       24.70       22.84      1.72 o 
  11   1   9       12.67       13.47      1.24 o 
  13   1   9        0.00       -1.43      1.43 o 
 -16   2   9      213.60      215.96      6.03 o 
 -14   2   9      280.80      304.24      7.76 o 
 -12   2   9        0.14        1.34      2.48 o 
 -10   2   9        0.61        1.34      1.05 o 
  -8   2   9        4.94       -0.48      2.01 o 
  -6   2   9      171.85      169.78      4.21 o 
  -4   2   9     5549.96     5694.35     28.64 o 
  -2   2   9        2.08        3.53      0.76 o 
   0   2   9      140.12      178.13     21.44 o 
   2   2   9        3.98       21.97      1.24 o 
   4   2   9      405.07      439.52      7.87 o 
   6   2   9      821.01      889.64     12.25 o 
   8   2   9      153.07      148.03      4.40 o 
  10   2   9       13.06       14.33      1.43 o 
  12   2   9        4.34        6.30      1.15 o 
 -17   3   9      110.64       96.73      2.87 o 
 -15   3   9      183.58      186.77      5.07 o 
 -13   3   9       28.49       33.25      1.91 o 
 -11   3   9      102.03      110.27      3.35 o 
  -9   3   9      199.37      223.20      5.94 o 
  -7   3   9      125.00      114.05      3.54 o 
  -5   3   9     1479.60     1526.58     13.45 o 
  -3   3   9        8.38        7.83      0.96 o 
  -1   3   9     5223.18     5250.02    598.73 o 
   1   3   9      102.95      102.45      3.25 o 
   3   3   9      232.13      198.97      5.46 o 
   5   3   9       70.33       77.53      2.29 o 
   7   3   9       47.62       44.16      2.20 o 
   9   3   9      187.32      186.57      5.17 o 
  11   3   9        3.13        3.73      1.05 o 
 -16   4   9       45.94       50.47      1.72 o 
 -14   4   9       65.42       67.78      2.20 o 
 -12   4   9       17.67       22.83      1.72 o 
 -10   4   9       11.37       17.77      1.43 o 
  -8   4   9      142.99      151.28      4.50 o 
  -6   4   9     1130.31     1293.31     13.66 o 
  -4   4   9       53.16       48.75      1.63 o 
  -2   4   9        2.00        0.38      1.91 o 
   0   4   9     2882.22     2881.63    294.56 o 
   2   4   9      105.27      114.68      3.54 o 
   4   4   9       98.31       -1.53      2.49 o 
   6   4   9      698.37      768.59     12.23 o 
   8   4   9        7.25       12.51      1.43 o 
  10   4   9        0.17       -1.34      2.01 o 
 -15   5   9        6.80        3.73      1.05 o 
 -13   5   9       12.78       13.85      1.62 o 
 -11   5   9        8.83        8.79      1.53 o 
  -9   5   9       11.50       14.14      1.53 o 
  -7   5   9      108.71      134.76      4.11 o 
  -5   5   9        0.02        0.48      2.01 o 
  -3   5   9      437.19      447.55      8.35 o 
  -1   5   9       37.99       35.55      1.62 o 
   1   5   9     1623.37     1659.07     17.13 o 
   3   5   9      707.94      792.33     12.04 o 
   5   5   9       15.99       17.68      1.72 o 
   7   5   9       12.74       13.57      1.43 o 
   9   5   9       11.90       13.09      1.24 o 
 -14   6   9       26.39       31.06      1.34 o 
 -12   6   9       91.87      108.83      3.25 o 
 -10   6   9        6.88        5.35      1.62 o 
  -8   6   9        6.07        7.07      1.34 o 
  -6   6   9      393.91      427.24      9.21 o 
  -4   6   9       95.12       94.48      2.96 o 
  -2   6   9      429.80      374.73      8.25 o 
   0   6   9        1.33        1.96      1.17 o 
   2   6   9        0.06        1.72      1.34 o 
   4   6   9        7.08        5.25      1.34 o 
   6   6   9       89.07       94.76      2.77 o 
   8   6   9        5.23        4.01      1.15 o 
 -11   7   9       19.47       15.77      1.43 o 
  -9   7   9      131.29      140.16      4.40 o 
  -7   7   9       16.25       16.53      1.62 o 
  -5   7   9      659.34      695.62     11.64 o 
  -3   7   9      770.69      741.35     12.14 o 
  -1   7   9      175.81      176.30      5.36 o 
   1   7   9       13.94       11.85      1.53 o 
   3   7   9      246.09      259.31      6.80 o 
   5   7   9        9.42        7.55      1.24 o 
   7   7   9       24.66       17.01      1.15 o 
 -10   8   9        3.61        6.50      1.05 o 
  -8   8   9       27.26       20.64      1.53 o 
  -6   8   9       66.34       70.65      2.29 o 
  -4   8   9      117.51      122.92      3.63 o 
  -2   8   9      399.69      404.89      8.35 o 
   0   8   9       20.07       16.62      1.01 o 
   2   8   9       64.09       55.26      1.91 o 
   4   8   9        4.48        1.53      2.10 o 
  -5   9   9        1.76        2.20      1.05 o 
  -3   9   9       33.66       35.07      1.62 o 
  -1   9   9       59.19       57.27      1.82 o 
   1   9   9       86.36       95.74      2.77 o 
 -18   0  10        2.30        0.96      1.53 o 
 -16   0  10       36.55       31.92      1.72 o 
 -14   0  10       36.82       43.29      2.01 o 
 -12   0  10      523.58      552.34      9.90 o 
 -10   0  10       27.63       21.60      1.43 o 
  -8   0  10     1117.40     1188.25     12.02 o 
  -6   0  10    19732.35    21316.09    181.75 o 
  -4   0  10     4328.99     4323.77     23.22 o 
  -2   0  10     3598.58     3160.76     18.76 o 
   0   0  10      171.20      182.51     13.22 o 
   2   0  10     1766.67     1809.26     14.96 o 
   4   0  10      100.64       87.61      2.77 o 
   6   0  10       80.18       65.78      2.20 o 
   8   0  10      109.07      113.53      3.63 o 
  10   0  10      337.16      312.62      7.48 o 
  12   0  10       56.04       40.53      1.53 o 
 -17   1  10        0.63       -0.19      2.01 o 
 -15   1  10       21.58       18.44      1.62 o 
 -13   1  10        0.01       -1.15      2.39 o 
 -11   1  10       40.43       44.54      1.91 o 
  -9   1  10        3.61        3.63      1.05 o 
  -7   1  10      171.07      212.47      4.98 o 
  -5   1  10     4813.89     4766.95     25.66 o 
  -3   1  10      808.68      616.44      7.45 o 
  -1   1  10      463.52      486.11     29.87 o 
   1   1  10     1211.33     1197.53     99.82 o 
   3   1  10     1634.41     1764.12     15.60 o 
   5   1  10      100.08       96.69      2.96 o 
   7   1  10      217.21      206.17      6.22 o 
   9   1  10      109.55      109.13      3.35 o 
  11   1  10       41.94       35.84      1.53 o 
 -16   2  10        6.08        7.16      1.34 o 
 -14   2  10        7.30       10.22      1.53 o 
 -12   2  10       81.03       86.43      2.49 o 
 -10   2  10       97.93       88.56      2.68 o 
  -8   2  10        2.62        3.25      0.96 o 
  -6   2  10      216.65      221.32      4.98 o 
  -4   2  10      879.67      850.63      9.29 o 
  -2   2  10      305.76      283.15      5.28 o 
   0   2  10       65.84       95.88     12.43 o 
   2   2  10      227.82      229.65      5.46 o 
   4   2  10        0.93       -1.53      2.29 o 
   6   2  10      730.11      775.89     11.94 o 
   8   2  10       97.80       90.46      2.58 o 
  10   2  10       21.65       25.32      1.53 o 
  12   2  10       81.42       75.46      2.39 o 
 -17   3  10       46.52       43.40      1.53 o 
 -15   3  10       39.15       47.02      2.01 o 
 -13   3  10       31.55       27.90      1.91 o 
 -11   3  10        0.09        0.00      2.48 o 
  -9   3  10        6.95        9.65      1.24 o 
  -7   3  10        2.60        1.43      1.82 o 
  -5   3  10      145.60      131.50      3.64 o 
  -3   3  10      411.13      315.25      6.05 o 
  -1   3  10      613.84      528.53     72.47 o 
   1   3  10        0.23        0.38      0.96 o 
   3   3  10      201.93      212.96      5.94 o 
   5   3  10       37.69       38.80      2.10 o 
   7   3  10      422.03      430.53      9.12 o 
   9   3  10      235.16      241.85      6.51 o 
  11   3  10       30.53       28.48      1.43 o 
 -16   4  10       49.08       49.80      1.72 o 
 -14   4  10      126.33      143.79      4.11 o 
 -12   4  10        0.11        3.92      1.34 o 
 -10   4  10       28.62       26.37      1.82 o 
  -8   4  10       91.01      115.52      3.73 o 
  -6   4  10        6.28        3.06      1.24 o 
  -4   4  10      384.97      324.12      6.81 o 
  -2   4  10      351.22      347.98      6.91 o 
   0   4  10      331.31      312.59     32.61 o 
   2   4  10      104.86      120.89      3.83 o 
   4   4  10        8.68        6.69      1.34 o 
   6   4  10        1.08       -3.06      3.06 o 
   8   4  10       15.62       15.19      1.43 o 
  10   4  10        6.39        3.92      0.96 o 
 -15   5  10        0.12       -1.91      1.91 o 
 -13   5  10       71.68       69.60      2.20 o 
 -11   5  10        0.02       -2.48      2.48 o 
  -9   5  10       23.71       28.57      1.72 o 
  -7   5  10       19.60       23.50      1.62 o 
  -5   5  10        1.27       -0.48      1.24 o 
  -3   5  10      141.87      132.62      4.21 o 
  -1   5  10      114.61       92.78      2.87 o 
   1   5  10      149.21      137.02      4.21 o 
   3   5  10       10.27        9.17      1.72 o 
   5   5  10      102.82      113.14      3.25 o 
   7   5  10        3.79        2.67      1.34 o 
   9   5  10        0.06        1.43      1.81 o 
 -14   6  10       13.61       11.27      1.15 o 
 -12   6  10        7.32       10.51      1.34 o 
 -10   6  10       11.57       15.57      1.43 o 
  -8   6  10      154.46      164.97      5.17 o 
  -6   6  10       43.70       41.19      2.20 o 
  -4   6  10      249.80      243.31      7.09 o 
  -2   6  10      500.46      490.76      9.80 o 
   0   6  10      197.20      195.19     10.67 o 
   2   6  10       10.15        9.46      1.53 o 
   4   6  10      104.36      118.88      3.63 o 
   6   6  10       12.90       13.18      1.43 o 
   8   6  10        2.33        3.53      0.96 o 
 -11   7  10        0.06       -1.15      2.01 o 
  -9   7  10       10.59       14.81      1.43 o 
  -7   7  10      288.17      302.27      7.67 o 
  -5   7  10       77.41       81.46      2.68 o 
  -3   7  10      176.08      171.23      5.26 o 
  -1   7  10        0.03        0.38      2.39 o 
   1   7  10        1.00        2.01      2.48 o 
   3   7  10       44.24       45.88      1.91 o 
   5   7  10        8.91       12.90      1.34 o 
   7   7  10        6.30        6.40      0.96 o 
 -10   8  10       80.45       84.83      2.58 o 
  -8   8  10       23.21       21.69      1.43 o 
  -6   8  10       27.36       34.50      1.72 o 
  -4   8  10       14.66       18.53      1.53 o 
  -2   8  10       10.39       12.32      1.43 o 
   0   8  10       31.27       35.35      1.18 o 
   2   8  10        8.26        9.36      1.15 o 
   4   8  10        4.94        4.30      0.96 o 
  -5   9  10        1.99        3.63      0.96 o 
  -3   9  10       19.24       16.05      1.24 o 
  -1   9  10       44.19       49.51      1.53 o 
 -17   1  11       10.37        6.21      1.24 o 
 -15   1  11        6.75       11.37      1.43 o 
 -13   1  11        0.64        0.38      2.39 o 
 -11   1  11      360.57      427.81      8.54 o 
  -9   1  11       52.90       68.44      2.10 o 
  -7   1  11      425.29      440.07      7.30 o 
  -5   1  11      940.50      954.09     10.07 o 
  -3   1  11      503.01      397.97      6.35 o 
  -1   1  11      375.44      465.34     32.36 o 
   1   1  11     1317.94     1350.98    113.41 o 
   3   1  11        7.11       19.97      1.53 o 
   5   1  11       33.85       36.79      1.72 o 
   7   1  11        7.35       10.13      1.34 o 
   9   1  11       33.48       31.06      1.72 o 
  11   1  11        1.73        1.15      1.82 o 
 -16   2  11       33.61       36.79      1.82 o 
 -14   2  11       20.98       31.91      1.82 o 
 -12   2  11       96.43      106.24      3.35 o 
 -10   2  11        1.01        1.62      1.15 o 
  -8   2  11      184.41      186.89      5.17 o 
  -6   2  11      774.01      731.95      9.36 o 
  -4   2  11       23.01        5.73      0.86 o 
  -2   2  11       35.25       25.52      1.15 o 
   0   2  11       72.33       64.51     11.09 o 
   2   2  11        4.42        2.67      1.15 o 
   4   2  11       36.14       46.35      1.82 o 
   6   2  11       28.52       29.72      1.82 o 
   8   2  11       49.04       51.04      2.20 o 
  10   2  11        1.59        1.05      1.15 o 
 -17   3  11      135.47      128.55      3.54 o 
 -15   3  11        3.32        3.53      1.43 o 
 -13   3  11       90.08       96.29      2.87 o 
 -11   3  11      167.88      183.47      5.36 o 
  -9   3  11      378.36      383.49      7.96 o 
  -7   3  11        2.74        1.72      1.15 o 
  -5   3  11        0.25        0.38      1.72 o 
  -3   3  11       81.63       78.13      2.30 o 
  -1   3  11       24.78       58.63     14.81 o 
   1   3  11       40.05       58.78      2.01 o 
   3   3  11      180.24      175.27      4.98 o 
   5   3  11      870.85      978.22     13.70 o 
   7   3  11      648.99      668.79     11.35 o 
   9   3  11        0.06       -0.38      2.10 o 
  11   3  11        5.48        2.58      0.86 o 
 -16   4  11       13.52        8.89      1.34 o 
 -14   4  11       60.69       55.44      2.10 o 
 -12   4  11        9.46        5.54      1.34 o 
 -10   4  11       24.07       28.57      1.82 o 
  -8   4  11        0.55        0.57      1.24 o 
  -6   4  11        8.31        8.69      1.24 o 
  -4   4  11      278.98      260.51      6.33 o 
  -2   4  11      799.36      795.64     10.90 o 
   0   4  11        9.45        1.26      1.85 o 
   2   4  11      119.88      133.34      4.11 o 
   4   4  11     1272.68     1372.32     16.27 o 
   6   4  11      264.44      278.51      7.66 o 
   8   4  11        0.27       -2.10      2.10 o 
  10   4  11        5.10        3.92      0.96 o 
 -15   5  11       95.08      104.36      2.97 o 
 -13   5  11       15.44       13.09      1.43 o 
 -11   5  11        1.08        1.34      2.29 o 
  -9   5  11        0.59       -0.86      2.39 o 
  -7   5  11        3.27        1.62      1.34 o 
  -5   5  11       19.24       24.84      1.72 o 
  -3   5  11        0.13        0.67      2.20 o 
  -1   5  11      283.87      261.43      7.09 o 
   1   5  11     1161.68     1215.27     15.29 o 
   3   5  11       26.91       24.27      1.72 o 
   5   5  11       20.31       20.16      1.53 o 
   7   5  11       30.77       34.50      1.62 o 
   9   5  11        7.13        5.45      1.05 o 
 -14   6  11       11.41       18.15      1.15 o 
 -12   6  11       14.60       13.38      1.43 o 
 -10   6  11        2.01        2.48      1.24 o 
  -8   6  11       18.12       20.73      1.72 o 
  -6   6  11      604.86      683.55     11.54 o 
  -4   6  11     1043.54     1099.16     14.49 o 
  -2   6  11      124.27      110.39      3.44 o 
   0   6  11       10.13       13.66      1.08 o 
   2   6  11       57.16       61.84      2.20 o 
   4   6  11       18.67       15.86      1.53 o 
   6   6  11      111.65      106.56      3.25 o 
   8   6  11        0.38        2.67      0.86 o 
 -11   7  11        1.67        6.78      1.15 o 
  -9   7  11       75.28       71.99      2.20 o 
  -7   7  11      580.28      626.49     10.77 o 
  -5   7  11      533.67      569.87     10.47 o 
  -3   7  11       53.98       57.45      2.10 o 
  -1   7  11      258.29      236.92      6.71 o 
   1   7  11        1.28        2.20      1.24 o 
   3   7  11       96.86       98.31      3.16 o 
   5   7  11       42.53       56.58      1.82 o 
  -8   8  11       68.16       63.77      2.01 o 
  -6   8  11      101.80      103.01      3.06 o 
  -4   8  11       65.73       63.48      2.10 o 
  -2   8  11       75.75       62.05      1.91 o 
   0   8  11        6.76        6.06      0.84 o 
   2   8  11       24.71       27.14      1.43 o 
 -16   0  12        2.85       10.79      1.34 o 
 -14   0  12        5.79        3.92      1.53 o 
 -12   0  12       11.70       11.85      1.62 o 
 -10   0  12      445.36      571.64      9.60 o 
  -8   0  12       89.49       79.76      2.49 o 
  -6   0  12     9713.78     9941.77     46.53 o 
  -4   0  12     6870.46     6756.30     34.39 o 
  -2   0  12      127.92      136.17      4.11 o 
   0   0  12     1567.97     1561.95     76.61 o 
   2   0  12     3057.00     3288.71     23.67 o 
   4   0  12       91.53       92.76      2.87 o 
   6   0  12        6.48        8.50      1.34 o 
   8   0  12      156.80      158.56      5.07 o 
  10   0  12       95.88       94.59      2.96 o 
 -17   1  12        4.56        1.72      1.05 o 
 -15   1  12       55.64       54.48      2.20 o 
 -13   1  12       57.53       52.76      2.20 o 
 -11   1  12        0.09       -1.43      2.48 o 
  -9   1  12       99.08       90.86      2.58 o 
  -7   1  12      130.26      139.03      3.92 o 
  -5   1  12      477.41      453.77      7.40 o 
  -3   1  12        6.28       10.60      1.15 o 
  -1   1  12      826.43      811.77     51.95 o 
   1   1  12      323.05      283.68     38.17 o 
   3   1  12      174.08      185.03      4.88 o 
   5   1  12        4.02        0.29      2.29 o 
   7   1  12       20.76       21.50      1.72 o 
   9   1  12      108.78       99.76      2.97 o 
  11   1  12       48.84       60.51      1.91 o 
 -16   2  12      131.22      139.79      4.31 o 
 -14   2  12      229.31      230.81      6.90 o 
 -12   2  12       62.81       58.50      2.20 o 
 -10   2  12       14.85       15.10      1.53 o 
  -8   2  12        1.33        1.62      2.01 o 
  -6   2  12      140.68      137.42      3.83 o 
  -4   2  12        2.08        0.76      2.01 o 
  -2   2  12      668.94      514.43      8.00 o 
   0   2  12      184.79      179.11     21.16 o 
   2   2  12       11.47        6.40      1.24 o 
   4   2  12      269.67      261.39      7.28 o 
   6   2  12      437.79      462.95      9.69 o 
   8   2  12        1.37        5.16      1.24 o 
  10   2  12       25.25       28.67      1.53 o 
 -17   3  12      193.89      192.18      4.79 o 
 -15   3  12        4.82        2.01      1.24 o 
 -13   3  12        6.01       12.71      1.62 o 
 -11   3  12      399.02      413.45      9.02 o 
  -9   3  12       21.37       33.25      1.72 o 
  -7   3  12        4.27        8.50      1.24 o 
  -5   3  12       21.13       26.08      1.53 o 
  -3   3  12       88.46       82.43      2.58 o 
  -1   3  12       11.12       26.64      2.68 o 
   1   3  12      395.26      415.55      8.25 o 
   3   3  12      830.14      868.96     12.53 o 
   5   3  12      400.34      426.50      9.31 o 
   7   3  12      616.81      623.32     10.68 o 
   9   3  12       21.42       23.22      1.34 o 
 -16   4  12       64.57       71.14      2.10 o 
 -14   4  12       49.47       50.28      1.91 o 
 -12   4  12        2.51        8.02      1.34 o 
 -10   4  12       61.61       55.92      2.01 o 
  -8   4  12      347.84      356.56      8.06 o 
  -6   4  12       61.15       77.24      2.39 o 
  -4   4  12       54.73       59.17      2.01 o 
  -2   4  12        0.03        1.34      2.29 o 
   0   4  12      946.26      901.60     99.41 o 
   2   4  12       41.32       60.50      2.29 o 
   4   4  12     1648.67     1827.85     19.45 o 
   6   4  12       27.13       32.39      1.91 o 
   8   4  12      187.31      180.58      5.27 o 
 -15   5  12       16.33       17.29      1.24 o 
 -13   5  12        1.64        3.06      1.24 o 
 -11   5  12       21.53       25.22      1.82 o 
  -9   5  12        8.08        8.60      1.53 o 
  -7   5  12      145.49      137.78      4.02 o 
  -5   5  12       75.71       81.27      2.68 o 
  -3   5  12        2.53       -1.15      2.48 o 
  -1   5  12      495.96      446.66      9.22 o 
   1   5  12       97.83      106.24      3.44 o 
   3   5  12      137.87      149.73      4.50 o 
   5   5  12       21.70       21.21      1.53 o 
   7   5  12       24.26       29.53      1.43 o 
 -14   6  12       50.22       53.44      1.63 o 
 -12   6  12       16.92       22.26      1.43 o 
 -10   6  12       32.44       38.99      1.82 o 
  -8   6  12       71.37       78.68      2.49 o 
  -6   6  12        4.22        7.55      1.53 o 
  -4   6  12      136.66      134.22      3.92 o 
  -2   6  12        8.40        6.02      1.53 o 
   0   6  12      150.42      154.20     10.33 o 
   2   6  12       39.99       47.88      2.01 o 
   4   6  12      164.05      174.77      4.88 o 
   6   6  12       10.50       15.19      1.24 o 
 -11   7  12        0.00       -0.29      1.81 o 
  -9   7  12       61.04       60.99      2.10 o 
  -7   7  12       22.98       24.65      1.82 o 
  -5   7  12      114.57      114.97      3.63 o 
  -3   7  12       82.13       73.53      2.39 o 
  -1   7  12        1.11        0.19      2.29 o 
   1   7  12       29.65       25.90      1.72 o 
   3   7  12        0.05        0.57      1.91 o 
   5   7  12       41.95       37.37      1.53 o 
  -8   8  12        0.78        0.96      1.81 o 
  -6   8  12       17.90       12.71      1.34 o 
  -4   8  12       18.62       14.14      1.43 o 
  -2   8  12       13.87       11.85      1.34 o 
   0   8  12        0.89       -0.33      1.29 o 
   2   8  12        0.67        1.24      1.53 o 
 -17   1  13        1.64        1.24      2.01 o 
 -15   1  13        5.65        6.50      1.34 o 
 -13   1  13      280.02      272.04      7.57 o 
 -11   1  13      489.56      520.99      9.89 o 
  -9   1  13      699.73      752.77     11.08 o 
  -7   1  13       22.05       21.79      1.53 o 
  -5   1  13     1365.93     1266.14     13.02 o 
  -3   1  13        0.63        0.19      1.91 o 
  -1   1  13       31.98       34.46      3.49 o 
   1   1  13        2.41        4.65      1.15 o 
   3   1  13        0.04       -2.48      2.48 o 
   5   1  13      206.57      225.10      5.94 o 
   7   1  13       13.18       16.53      1.43 o 
   9   1  13      171.47      166.57      4.50 o 
 -16   2  13       60.12       66.06      1.91 o 
 -14   2  13       32.58       48.93      2.10 o 
 -12   2  13        3.67        0.00      2.87 o 
 -10   2  13        5.22        4.39      1.43 o 
  -8   2  13        4.33        0.86      1.15 o 
  -6   2  13       48.46       67.96      2.01 o 
  -4   2  13        9.88        7.93      1.24 o 
  -2   2  13        0.09        1.53      1.05 o 
   0   2  13        0.49        0.95      1.44 o 
   2   2  13       78.03       92.74      2.87 o 
   4   2  13      653.39      715.50     11.74 o 
   6   2  13      466.94      497.97      9.99 o 
   8   2  13        4.11        7.26      1.24 o 
  10   2  13        2.64       -0.96      1.72 o 
 -15   3  13        0.14        0.29      2.39 o 
 -13   3  13       40.47       35.84      2.01 o 
 -11   3  13      117.56      102.54      3.25 o 
  -9   3  13      205.75      236.40      6.61 o 
  -7   3  13        4.76        6.50      1.15 o 
  -5   3  13      211.84      196.32      5.84 o 
  -3   3  13      367.11      401.43      7.87 o 
  -1   3  13       26.21       33.43      1.53 o 
   1   3  13       88.38      108.15      3.44 o 
   3   3  13      191.23      208.98      5.55 o 
   5   3  13     1068.56     1107.11     14.79 o 
   7   3  13       94.10       86.16      2.49 o 
   9   3  13       13.73       14.71      1.15 o 
 -16   4  13      190.95      189.96      4.79 o 
 -14   4  13        4.70        3.82      1.34 o 
 -12   4  13        1.99        1.34      2.29 o 
 -10   4  13      375.81      352.42      8.44 o 
  -8   4  13      110.36       99.37      3.16 o 
  -6   4  13       76.36       88.15      2.68 o 
  -4   4  13      466.45      462.42      8.84 o 
  -2   4  13      366.24      329.69      7.58 o 
   0   4  13        9.52       11.00      2.39 o 
   2   4  13        7.88        2.01      1.72 o 
   4   4  13       51.97       52.76      2.39 o 
   6   4  13       79.74       78.79      2.49 o 
   8   4  13       30.91       22.94      1.34 o 
 -15   5  13        8.15        6.88      1.05 o 
 -13   5  13       53.37       61.18      2.01 o 
 -11   5  13       27.36       30.29      1.72 o 
  -9   5  13       10.89       13.95      1.72 o 
  -7   5  13       27.92       23.98      1.72 o 
  -5   5  13        7.92        8.98      1.53 o 
  -3   5  13       20.00       23.89      1.72 o 
  -1   5  13      300.85      278.33      7.48 o 
   1   5  13      150.65      160.27      5.07 o 
   3   5  13       18.05       28.57      1.82 o 
   5   5  13       12.26       11.66      1.24 o 
   7   5  13       17.08        9.17      1.24 o 
 -12   6  13        6.77        5.64      1.24 o 
 -10   6  13        5.64        8.98      1.34 o 
  -8   6  13       25.94       19.78      1.62 o 
  -6   6  13      109.41      111.04      3.16 o 
  -4   6  13       24.22       20.07      1.72 o 
  -2   6  13       30.73       30.77      1.72 o 
   0   6  13       68.54       70.90      5.16 o 
   2   6  13       18.21       21.12      1.72 o 
   4   6  13      159.57      149.50      4.31 o 
   6   6  13        1.43        0.86      1.53 o 
 -11   7  13        2.93        4.39      1.15 o 
  -9   7  13        0.34        0.38      1.05 o 
  -7   7  13       41.85       46.64      1.91 o 
  -5   7  13       19.24       21.02      1.72 o 
  -3   7  13      101.27       97.45      2.96 o 
  -1   7  13       57.38       54.39      1.91 o 
   1   7  13      109.59      102.83      3.25 o 
   3   7  13        2.30        0.67      1.62 o 
  -8   8  13       10.27       12.80      1.15 o 
  -6   8  13       22.12       19.02      1.34 o 
  -4   8  13        5.10        4.68      1.15 o 
  -2   8  13       36.21       34.50      1.43 o 
   0   8  13        3.09        7.16      1.15 o 
 -16   0  14      137.32      143.53      4.31 o 
 -14   0  14      134.28      143.69      4.40 o 
 -12   0  14      113.82      114.11      3.44 o 
 -10   0  14       72.89       74.09      2.49 o 
  -8   0  14      431.39      354.48      7.78 o 
  -6   0  14      563.52      479.19      8.46 o 
  -4   0  14      206.13      240.00      5.84 o 
  -2   0  14       40.45       37.37      1.62 o 
   0   0  14      633.59      681.87     43.60 o 
   2   0  14      399.86      402.08      8.35 o 
   4   0  14      148.31      156.63      4.98 o 
   6   0  14      156.90      182.10      5.36 o 
   8   0  14       15.38       15.86      1.34 o 
 -17   1  14        1.02        1.62      1.72 o 
 -15   1  14       77.33       73.24      2.39 o 
 -13   1  14       17.41       26.85      1.91 o 
 -11   1  14      101.77      123.08      3.83 o 
  -9   1  14      766.20      725.08     11.28 o 
  -7   1  14       93.25      125.76      3.83 o 
  -5   1  14        7.65        9.94      1.43 o 
  -3   1  14      200.49      202.05      5.65 o 
  -1   1  14       14.42        8.62      1.34 o 
   1   1  14      568.42      548.41     52.45 o 
   3   1  14        2.10        4.01      1.34 o 
   5   1  14        3.04        5.16      1.34 o 
   7   1  14        2.35        2.29      2.67 o 
   9   1  14      159.48      161.02      4.69 o 
 -16   2  14       34.30       46.54      1.82 o 
 -14   2  14      164.16      156.28      4.98 o 
 -12   2  14      118.60      105.69      3.25 o 
 -10   2  14      226.84      253.40      7.09 o 
  -8   2  14        9.21       11.66      1.53 o 
  -6   2  14       11.91       15.76      1.43 o 
  -4   2  14      490.34      431.72      8.17 o 
  -2   2  14        1.77        3.25      1.15 o 
   0   2  14       78.95       73.19      7.31 o 
   2   2  14       41.00       59.54      2.29 o 
   4   2  14      484.44      533.69     10.37 o 
   6   2  14      498.56      501.46      9.70 o 
   8   2  14       11.22       13.18      1.34 o 
 -15   3  14        9.91       -1.15      2.10 o 
 -13   3  14       99.71      105.87      3.06 o 
 -11   3  14        0.28        1.91      2.58 o 
  -9   3  14      211.71      225.21      6.61 o 
  -7   3  14        3.46        3.44      1.24 o 
  -5   3  14      150.81      150.81      4.59 o 
  -3   3  14      377.50      384.64      7.96 o 
  -1   3  14       28.67       34.51      1.28 o 
   1   3  14      333.21      368.00      8.53 o 
   3   3  14        0.00        1.91      1.53 o 
   5   3  14        8.03        8.02      1.62 o 
   7   3  14      172.45      189.25      5.46 o 
 -14   4  14        3.18        4.59      1.24 o 
 -12   4  14       16.60        9.08      1.43 o 
 -10   4  14       45.74       32.97      1.91 o 
  -8   4  14       34.18       26.76      1.82 o 
  -6   4  14       16.95       14.14      1.53 o 
  -4   4  14        2.55        4.11      1.34 o 
  -2   4  14      150.66      145.16      4.31 o 
   0   4  14      100.39       99.61     10.95 o 
   2   4  14      490.95      572.53     10.76 o 
   4   4  14       12.77       10.51      1.82 o 
   6   4  14       14.21       15.57      1.43 o 
   8   4  14        3.69        0.67      1.62 o 
 -13   5  14       11.80       10.13      1.34 o 
 -11   5  14       15.81       22.83      1.62 o 
  -9   5  14       83.65       78.50      2.29 o 
  -7   5  14       74.46       72.18      2.39 o 
  -5   5  14       67.71       63.09      2.20 o 
  -3   5  14        0.41        2.39      1.24 o 
  -1   5  14       38.88       42.53      2.10 o 
   1   5  14       78.77      100.48      3.25 o 
   3   5  14      150.78      169.18      5.07 o 
   5   5  14        0.83       -1.91      2.10 o 
   7   5  14       19.51       23.03      1.24 o 
 -12   6  14       42.16       48.65      1.72 o 
 -10   6  14        1.01        1.53      2.29 o 
  -8   6  14       12.96       17.58      1.72 o 
  -6   6  14        0.64        1.91      1.34 o 
  -4   6  14       29.29       28.57      1.82 o 
  -2   6  14        6.14        8.50      1.34 o 
   0   6  14       10.99       14.08      1.96 o 
   2   6  14        1.28        3.15      1.15 o 
   4   6  14        2.61        4.49      1.05 o 
 -11   7  14        1.47       -0.96      1.62 o 
  -9   7  14       93.71       85.69      2.49 o 
  -7   7  14       11.40        9.55      1.24 o 
  -5   7  14      251.84      238.10      6.52 o 
  -3   7  14        1.93        1.62      1.05 o 
  -1   7  14       12.95       13.95      1.43 o 
   1   7  14       26.51       21.02      1.34 o 
   3   7  14       10.67        9.08      1.15 o 
  -6   8  14        4.96        6.11      1.05 o 
  -4   8  14       20.21       19.40      1.34 o 
  -2   8  14        5.94        2.20      0.96 o 
 -17   1  15        0.05       -0.67      1.72 o 
 -15   1  15        3.65        2.96      1.24 o 
 -13   1  15       29.51       31.44      1.82 o 
 -11   1  15      285.14      317.29      7.95 o 
  -9   1  15      169.89      183.57      5.55 o 
  -7   1  15      451.51      452.00      8.74 o 
  -5   1  15      445.62      478.13      8.64 o 
  -3   1  15      155.12      154.36      4.50 o 
  -1   1  15      212.04      208.34     18.91 o 
   1   1  15       13.11       12.92      1.01 o 
   3   1  15        1.51        1.91      1.24 o 
   5   1  15        8.96        5.73      1.53 o 
   7   1  15       34.66       34.50      1.72 o 
   9   1  15       28.48       26.95      1.24 o 
 -16   2  15       23.76       35.36      1.62 o 
 -14   2  15       56.09       54.39      2.10 o 
 -12   2  15       16.23        8.31      1.72 o 
 -10   2  15      133.17      131.92      3.92 o 
  -8   2  15       44.17       49.03      2.10 o 
  -6   2  15      107.33      110.09      3.63 o 
  -4   2  15      222.97      200.64      5.94 o 
  -2   2  15       29.26       35.93      1.82 o 
   0   2  15        5.21        7.75      1.39 o 
   2   2  15       71.92       75.81      2.39 o 
   4   2  15      237.60      232.55      6.13 o 
   6   2  15        2.81        7.55      1.43 o 
   8   2  15        2.03        2.58      0.96 o 
 -15   3  15        0.08       -1.15      2.01 o 
 -13   3  15      111.59      115.45      3.54 o 
 -11   3  15        0.12        0.00      1.34 o 
  -9   3  15       35.30       37.56      2.01 o 
  -7   3  15       59.26       61.08      2.29 o 
  -5   3  15        6.82        6.40      1.43 o 
  -3   3  15      451.76      414.40      8.64 o 
  -1   3  15       23.53       22.49      2.15 o 
   1   3  15        3.79        2.20      2.58 o 
   3   3  15      167.77      174.18      5.46 o 
   5   3  15       42.56       40.14      2.10 o 
   7   3  15       10.47        7.64      1.24 o 
 -14   4  15       11.50        9.17      1.34 o 
 -12   4  15       13.19        7.74      1.34 o 
 -10   4  15      105.45      111.03      3.35 o 
  -8   4  15        9.96       11.08      1.53 o 
  -6   4  15       55.06       50.95      2.20 o 
  -4   4  15       64.32       59.94      2.20 o 
  -2   4  15        9.62        9.74      1.53 o 
   0   4  15       49.44       47.52      7.50 o 
   2   4  15      705.51      760.89     12.03 o 
   4   4  15      105.08      104.15      3.16 o 
   6   4  15       36.45       33.93      1.62 o 
 -13   5  15       13.33       13.57      1.43 o 
 -11   5  15        1.20        1.53      1.15 o 
  -9   5  15        0.89        0.48      2.39 o 
  -7   5  15        2.87       -2.20      2.48 o 
  -5   5  15       24.07       33.44      1.91 o 
  -3   5  15       25.42       24.37      1.72 o 
  -1   5  15       13.21       10.51      1.53 o 
   1   5  15       99.41      110.17      3.25 o 
   3   5  15       17.72       21.31      1.53 o 
   5   5  15       18.48       19.40      1.34 o 
 -12   6  15        0.05        0.48      1.72 o 
 -10   6  15       14.07       17.68      1.53 o 
  -8   6  15      281.37      311.38      7.28 o 
  -6   6  15       35.45       40.04      1.82 o 
  -4   6  15        1.89        1.43      2.48 o 
  -2   6  15        0.95        1.43      2.29 o 
   0   6  15        0.01        0.57      1.91 o 
   2   6  15        0.58        1.05      1.05 o 
   4   6  15        0.94        1.53      0.86 o 
  -9   7  15       76.70       77.65      2.39 o 
  -7   7  15       72.84       87.20      2.49 o 
  -5   7  15      131.60      135.68      4.02 o 
  -3   7  15        4.53        4.01      1.15 o 
  -1   7  15       26.99       26.85      1.43 o 
   1   7  15        5.13        6.40      1.05 o 
 -16   0  16       12.69       15.29      1.34 o 
 -14   0  16       96.33       91.14      2.77 o 
 -12   0  16      147.58      171.17      5.26 o 
 -10   0  16     1115.10     1024.82     14.12 o 
  -8   0  16     7306.78     8085.94     45.60 o 
  -6   0  16       33.04       28.67      2.01 o 
  -4   0  16      193.60      196.36      5.17 o 
  -2   0  16      125.94      109.63      3.25 o 
   0   0  16       10.03        6.36      1.77 o 
   2   0  16       36.30       43.48      2.10 o 
   4   0  16        0.29       -2.29      2.29 o 
   6   0  16        4.96       -1.82      2.48 o 
   8   0  16      333.05      307.26      5.86 o 
 -17   1  16       10.71        9.84      1.05 o 
 -15   1  16        0.01        0.29      2.10 o 
 -13   1  16        0.12        0.96      2.48 o 
 -11   1  16      292.44      301.98      7.86 o 
  -9   1  16       22.23       24.27      2.01 o 
  -7   1  16      820.71      816.26     12.05 o 
  -5   1  16      270.61      265.24      6.90 o 
  -3   1  16       61.98       57.74      2.20 o 
  -1   1  16       43.16       42.27      3.34 o 
   1   1  16      136.03      123.31     10.14 o 
   3   1  16        0.20       -1.72      2.20 o 
   5   1  16       94.39      101.46      3.06 o 
   7   1  16      139.70      125.56      3.73 o 
 -16   2  16       17.75       14.62      1.24 o 
 -14   2  16        5.63        3.53      1.43 o 
 -12   2  16        0.52       -2.29      2.48 o 
 -10   2  16       36.20       43.19      2.01 o 
  -8   2  16       56.75       62.80      2.29 o 
  -6   2  16      178.33      198.33      5.46 o 
  -4   2  16      352.85      326.76      7.67 o 
  -2   2  16      151.37      146.69      4.31 o 
   0   2  16       27.04       19.25      2.58 o 
   2   2  16       42.73       50.84      2.20 o 
   4   2  16       26.13       25.70      1.72 o 
   6   2  16        0.00        0.00      2.01 o 
 -15   3  16        4.22        4.59      1.15 o 
 -13   3  16       94.81      103.38      3.06 o 
 -11   3  16       15.29       15.86      1.62 o 
  -9   3  16        0.07        0.19      2.20 o 
  -7   3  16       36.64       39.18      2.01 o 
  -5   3  16      475.44      478.34      9.41 o 
  -3   3  16      276.04      223.36      6.71 o 
  -1   3  16      168.52      177.14      8.61 o 
   1   3  16       57.76       75.23      2.58 o 
   3   3  16      229.28      260.02      7.09 o 
   5   3  16      300.84      290.11      6.71 o 
   7   3  16        3.21        4.20      0.96 o 
 -14   4  16        1.23        0.96      1.91 o 
 -12   4  16        8.10        4.20      1.34 o 
 -10   4  16       18.64       18.92      1.62 o 
  -8   4  16        1.57        2.67      1.34 o 
  -6   4  16      237.69      223.73      5.84 o 
  -4   4  16       17.80       15.76      1.53 o 
  -2   4  16      130.72      151.91      4.50 o 
   0   4  16       18.63       23.80      2.91 o 
   2   4  16       24.70       27.04      1.91 o 
   4   4  16       27.95       32.58      1.72 o 
   6   4  16       47.97       38.81      1.43 o 
 -13   5  16        3.96        5.73      1.15 o 
 -11   5  16       13.88       18.92      1.43 o 
  -9   5  16      132.83      122.08      3.64 o 
  -7   5  16        0.17        0.29      2.29 o 
  -5   5  16       11.19        7.45      1.53 o 
  -3   5  16       12.01       11.94      1.53 o 
  -1   5  16        2.29        0.19      2.39 o 
   1   5  16       18.58       14.62      1.62 o 
   3   5  16       44.45       43.39      1.72 o 
   5   5  16        2.27        2.87      0.96 o 
 -12   6  16        1.52        4.87      0.96 o 
 -10   6  16       11.40       11.37      1.34 o 
  -8   6  16        3.31        4.68      1.34 o 
  -6   6  16       10.94       11.27      1.43 o 
  -4   6  16       70.28       72.08      2.20 o 
  -2   6  16        4.10        9.08      1.24 o 
   0   6  16       32.24       38.61      1.62 o 
   2   6  16       13.88       13.28      1.24 o 
  -9   7  16       79.44       85.40      2.58 o 
  -7   7  16        1.83        4.01      1.15 o 
  -5   7  16        6.42       10.99      1.24 o 
  -3   7  16        5.61        3.92      1.15 o 
  -1   7  16        1.05        0.38      1.81 o 
 -15   1  17       44.30       45.49      1.82 o 
 -13   1  17       36.25       45.20      2.01 o 
 -11   1  17       61.33       63.47      2.39 o 
  -9   1  17       28.45       17.01      1.91 o 
  -7   1  17      589.32      578.86     10.67 o 
  -5   1  17       69.18       44.45      2.01 o 
  -3   1  17        1.41       -2.29      2.48 o 
  -1   1  17       24.23       30.35      3.97 o 
   1   1  17        0.00        0.22      1.55 o 
   3   1  17        0.41       -0.86      2.29 o 
   5   1  17       25.18       26.76      1.62 o 
   7   1  17       54.87       50.67      1.63 o 
 -16   2  17        0.02       -1.43      1.81 o 
 -14   2  17        1.08        2.48      1.24 o 
 -12   2  17       11.29       11.85      1.62 o 
 -10   2  17        0.37        0.19      2.01 o 
  -8   2  17       13.64       14.43      1.72 o 
  -6   2  17      238.40      256.59      7.28 o 
  -4   2  17      132.09      163.40      5.07 o 
  -2   2  17       66.93       73.80      2.39 o 
   0   2  17      130.47      151.96     11.96 o 
   2   2  17       83.69      104.98      3.35 o 
   4   2  17       55.96       57.07      2.01 o 
   6   2  17        0.40        1.15      1.72 o 
 -15   3  17        1.22       -0.19      1.05 o 
 -13   3  17       39.72       33.07      1.82 o 
 -11   3  17        0.18        0.29      2.29 o 
  -9   3  17        0.54       -2.58      2.58 o 
  -7   3  17        1.46        2.20      2.58 o 
  -5   3  17       77.45       77.92      2.39 o 
  -3   3  17       32.68       46.16      2.10 o 
  -1   3  17      163.62      178.17     13.49 o 
   1   3  17      109.31      133.33      4.11 o 
   3   3  17      531.28      560.76      9.80 o 
   5   3  17       14.95       11.47      1.34 o 
 -14   4  17        3.43       -1.62      1.91 o 
 -12   4  17       12.44        9.55      1.34 o 
 -10   4  17        9.28        8.79      1.43 o 
  -8   4  17       42.50       44.54      2.01 o 
  -6   4  17       91.47       72.10      2.39 o 
  -4   4  17       10.35       11.94      1.53 o 
  -2   4  17      112.38      107.12      3.16 o 
   0   4  17        0.18        1.34      1.71 o 
   2   4  17       51.30       54.20      2.01 o 
   4   4  17      109.93       94.42      3.06 o 
 -13   5  17        3.18        3.44      0.96 o 
 -11   5  17        9.00       10.22      1.24 o 
  -9   5  17        3.08        4.11      1.24 o 
  -7   5  17        4.59        5.83      1.24 o 
  -5   5  17        0.43       -0.76      2.01 o 
  -3   5  17        6.86        5.45      1.43 o 
  -1   5  17       29.18       23.22      1.62 o 
   3   5  17       26.48       31.34      1.53 o 
 -10   6  17       68.40       66.26      2.01 o 
  -8   6  17      180.11      215.61      5.74 o 
  -6   6  17        0.71        3.44      1.15 o 
  -4   6  17       10.72       14.24      1.43 o 
  -2   6  17       22.47       23.12      1.43 o 
   0   6  17       11.45       14.14      1.34 o 
  -7   7  17      148.33      150.69      4.21 o 
  -5   7  17       52.62       56.69      1.72 o 
  -3   7  17        0.05       -1.15      1.62 o 
 -16   0  18        3.45        3.44      1.05 o 
 -14   0  18        0.67       -2.29      2.29 o 
 -12   0  18        7.40       11.18      1.62 o 
 -10   0  18      194.43      216.74      5.94 o 
  -8   0  18       69.78       44.45      2.20 o 
  -6   0  18      302.87      274.99      7.48 o 
  -4   0  18       64.39       68.25      2.39 o 
  -2   0  18      771.04      739.71     12.04 o 
   0   0  18      129.59      114.54      8.80 o 
   2   0  18        5.93       10.79      1.34 o 
   4   0  18        4.79        3.92      1.24 o 
   6   0  18        0.77        1.53      1.62 o 
 -15   1  18        3.39        1.34      2.10 o 
 -13   1  18        4.74        2.96      1.34 o 
 -11   1  18       48.97       42.44      2.01 o 
  -9   1  18      156.28      162.67      5.26 o 
  -7   1  18       43.49       47.79      2.20 o 
  -5   1  18       40.22       -1.05      2.58 o 
  -3   1  18      188.92      173.93      5.17 o 
  -1   1  18        7.62        3.31      0.98 o 
   1   1  18       56.50       55.61      4.16 o 
   3   1  18        5.96        8.69      1.43 o 
   5   1  18        3.65        2.96      1.15 o 
 -14   2  18       16.62       16.24      1.34 o 
 -12   2  18       16.85       13.85      1.53 o 
 -10   2  18        0.67        0.48      2.48 o 
  -8   2  18        0.02       -2.58      2.58 o 
  -6   2  18      357.23      381.12      8.82 o 
  -4   2  18      540.67      534.98     10.19 o 
  -2   2  18       35.96       31.44      1.72 o 
   0   2  18       64.41       75.97      6.60 o 
   2   2  18       44.60       44.35      2.01 o 
   4   2  18        0.76       -0.86      1.91 o 
 -15   3  18       15.10       10.51      1.15 o 
 -13   3  18       28.20       29.81      1.53 o 
 -11   3  18        5.47        4.97      1.24 o 
  -9   3  18       41.38       43.58      2.01 o 
  -7   3  18        4.13        4.87      1.53 o 
  -5   3  18       49.09       54.67      2.20 o 
  -3   3  18      178.82      163.86      4.59 o 
  -1   3  18      170.22      175.29     19.67 o 
   1   3  18        7.62        7.64      1.34 o 
   3   3  18       70.02       69.12      2.10 o 
   5   3  18        9.07        7.26      1.05 o 
 -14   4  18        0.06       -1.43      1.62 o 
 -12   4  18        0.54        0.76      1.05 o 
 -10   4  18       23.03       30.96      1.72 o 
  -8   4  18       84.63       98.49      2.96 o 
  -6   4  18        8.43        6.78      1.34 o 
  -4   4  18        0.14       -0.86      2.29 o 
  -2   4  18      146.24      130.13      3.83 o 
   0   4  18       95.50      106.87      4.16 o 
   2   4  18      259.03      290.00      6.61 o 
   4   4  18        1.83        3.15      1.05 o 
 -11   5  18       30.23       30.48      1.53 o 
  -9   5  18        0.75       -0.48      2.01 o 
  -7   5  18        0.74        0.67      2.10 o 
  -5   5  18        2.28        3.15      1.15 o 
  -3   5  18        0.73       -2.10      2.10 o 
  -1   5  18       59.79       59.94      1.91 o 
 -10   6  18       34.98       36.22      1.43 o 
  -8   6  18        0.99       -1.81      1.81 o 
  -6   6  18       31.96       32.01      1.53 o 
  -4   6  18        1.84        2.58      1.15 o 
  -2   6  18        6.21        6.59      1.15 o 
   0   6  18        5.75        6.50      0.96 o 
 -15   1  19       12.37       14.43      1.24 o 
 -13   1  19        0.39       -1.62      2.10 o 
 -11   1  19       39.83       41.48      1.91 o 
  -9   1  19      230.88      240.48      7.09 o 
  -7   1  19      112.78      103.68      3.25 o 
  -5   1  19      232.92        1.34      1.05 o 
  -3   1  19        2.83        5.16      1.34 o 
  -1   1  19       54.13       46.31      1.96 o 
   1   1  19        0.80       -1.29      2.24 o 
   3   1  19        8.46        8.88      1.24 o 
   5   1  19       21.50       16.82      1.15 o 
 -14   2  19       12.33       14.90      1.34 o 
 -12   2  19        0.98        0.86      1.15 o 
 -10   2  19        0.05        0.19      2.58 o 
  -8   2  19        8.93       12.99      1.53 o 
  -6   2  19       60.99       64.71      2.39 o 
  -4   2  19        2.57        1.53      2.58 o 
  -2   2  19       54.65       65.28      2.39 o 
   0   2  19       86.45       94.46      4.64 o 
   2   2  19       94.49       98.79      2.77 o 
   4   2  19        7.84        4.20      1.15 o 
 -13   3  19       23.17       21.31      1.43 o 
 -11   3  19       17.97       20.83      1.53 o 
  -9   3  19        0.00       -1.05      2.29 o 
  -7   3  19       67.25       65.87      2.29 o 
  -5   3  19       98.05      106.72      3.25 o 
  -3   3  19       46.60       56.58      2.10 o 
  -1   3  19       33.50       38.66      1.39 o 
   1   3  19       10.48       13.09      1.43 o 
   3   3  19       74.76       75.64      2.39 o 
 -12   4  19       63.33       61.67      2.01 o 
 -10   4  19        0.01        0.96      2.20 o 
  -8   4  19       70.98       71.13      2.20 o 
  -6   4  19       79.04       81.65      2.29 o 
  -4   4  19       19.24       28.57      1.62 o 
  -2   4  19      184.26      199.60      5.27 o 
   0   4  19      142.98      137.03      4.21 o 
   2   4  19      112.12      122.08      3.83 o 
 -11   5  19        4.36        4.59      1.05 o 
  -9   5  19        0.56        0.86      2.01 o 
  -7   5  19        4.33        2.20      1.24 o 
  -5   5  19        2.80        6.97      1.15 o 
  -3   5  19       10.82       12.61      1.24 o 
  -1   5  19       21.96       22.93      1.43 o 
  -8   6  19        0.97        1.62      0.96 o 
  -6   6  19       10.25       11.85      1.24 o 
  -4   6  19        8.58       11.08      1.15 o 
  -2   6  19       12.17       13.76      1.15 o 
 -14   0  20       15.14        7.83      1.24 o 
 -12   0  20      168.39      148.65      4.50 o 
 -10   0  20      228.47      182.26      5.17 o 
  -8   0  20       42.06       52.47      2.10 o 
  -6   0  20        1.55        5.16      1.34 o 
  -4   0  20        5.60        1.62      2.67 o 
  -2   0  20        1.24       -0.96      2.29 o 
   0   0  20       48.92       47.28      1.35 o 
   2   0  20       85.39       75.93      2.30 o 
   4   0  20       87.62      103.49      3.06 o 
 -15   1  20        6.34        6.40      1.05 o 
 -13   1  20        1.91        0.57      2.01 o 
 -11   1  20       51.57       48.08      2.01 o 
  -9   1  20        9.19        2.87      1.43 o 
  -7   1  20       22.25       23.12      1.82 o 
  -5   1  20        0.38        1.34      1.34 o 
  -3   1  20        6.07        6.02      1.43 o 
  -1   1  20      122.89      113.25      2.47 o 
   1   1  20       48.31       65.68      2.68 o 
   3   1  20       14.55       15.48      1.24 o 
 -14   2  20       18.49       20.35      1.34 o 
 -12   2  20        2.39        2.67      1.15 o 
 -10   2  20        1.25       -0.19      2.10 o 
  -8   2  20        1.80        1.43      2.48 o 
  -6   2  20       11.02       13.76      1.62 o 
  -4   2  20       35.60       25.90      1.82 o 
  -2   2  20       89.79       93.52      2.96 o 
   0   2  20        5.28        9.23      1.86 o 
   2   2  20        1.04       -1.81      2.01 o 
 -13   3  20       19.79       19.68      1.34 o 
 -11   3  20       10.94       16.91      1.34 o 
  -9   3  20        3.18        3.25      1.24 o 
  -7   3  20      102.55      104.34      2.87 o 
  -5   3  20      144.11      134.24      4.11 o 
  -3   3  20       65.34       67.59      2.20 o 
  -1   3  20      132.92      143.81      3.49 o 
   1   3  20      101.06      117.08      3.73 o 
 -12   4  20       18.81       17.68      1.24 o 
 -10   4  20        0.55        1.24      1.72 o 
  -8   4  20       22.31       21.88      1.43 o 
  -6   4  20        0.00        1.24      2.29 o 
  -4   4  20       47.13       43.97      1.82 o 
  -2   4  20        0.05        0.86      2.10 o 
   0   4  20      110.16      114.32      3.64 o 
  -9   5  20       20.50       24.56      1.34 o 
  -7   5  20        6.08        2.96      1.15 o 
  -5   5  20        0.50       -0.57      1.91 o 
  -3   5  20        0.12        0.67      1.05 o 
  -1   5  20        9.63       14.33      1.24 o 
 -13   1  21       12.40       11.37      1.34 o 
 -11   1  21       86.55       91.51      2.87 o 
  -9   1  21        9.44       11.85      1.62 o 
  -7   1  21        2.46        0.00      2.29 o 
  -5   1  21        2.20        3.34      1.24 o 
  -3   1  21        8.70       10.13      1.53 o 
  -1   1  21        6.09        6.46      0.88 o 
   1   1  21       20.98       21.73      1.29 o 
 -12   2  21        4.32       -0.76      2.10 o 
 -10   2  21        2.46        4.68      1.34 o 
  -8   2  21        7.78        6.40      1.24 o 
  -6   2  21        0.02        1.34      2.20 o 
  -4   2  21        4.65        8.12      1.34 o 
  -2   2  21        5.15        5.64      1.24 o 
   0   2  21        0.91        0.72      1.34 o 
   2   2  21        4.74        5.45      0.96 o 
 -13   3  21        1.00        2.48      0.96 o 
 -11   3  21       12.62       14.24      1.24 o 
  -9   3  21        0.43       -0.10      1.81 o 
  -7   3  21       40.26       46.26      1.72 o 
  -5   3  21        9.38        2.39      2.58 o 
  -3   3  21       38.51       50.17      1.82 o 
  -1   3  21      106.85      123.95      5.69 o 
   1   3  21       66.77       57.66      1.82 o 
 -10   4  21        1.81        1.24      1.72 o 
  -8   4  21        3.05        3.63      1.24 o 
  -6   4  21        7.50        7.07      1.24 o 
  -4   4  21       49.93       44.16      1.82 o 
  -2   4  21       27.72       25.51      1.43 o 
  -7   5  21        0.28        1.53      0.86 o 
  -5   5  21        1.01        0.19      1.62 o 
 -12   0  22      193.82      168.27      4.79 o 
 -10   0  22      412.86      421.50      7.97 o 
  -8   0  22       18.48       16.62      1.53 o 
  -6   0  22       45.52       45.59      1.82 o 
  -4   0  22       85.66       81.09      2.49 o 
  -2   0  22        4.75        6.30      1.15 o 
   0   0  22       32.89       32.33      1.67 o 
 -13   1  22       23.12       23.89      1.24 o 
 -11   1  22       38.11       31.54      1.72 o 
  -9   1  22       32.11       27.62      1.53 o 
  -7   1  22        8.99        9.55      1.34 o 
  -5   1  22       13.14       11.27      1.34 o 
  -3   1  22        3.98       -1.91      2.20 o 
  -1   1  22        0.00       -0.16      1.24 o 
   1   1  22        1.01        1.94      0.64 o 
 -12   2  22        1.41        0.00      1.82 o 
 -10   2  22        1.62        1.43      1.24 o 
  -8   2  22        0.39        0.10      2.01 o 
  -6   2  22       10.13       11.46      1.24 o 
  -4   2  22       25.57       22.46      1.53 o 
  -2   2  22        5.36        4.49      1.24 o 
   0   2  22       15.18       10.46      1.24 o 
 -11   3  22        0.05       -1.34      1.72 o 
  -9   3  22        4.19        4.30      1.15 o 
  -7   3  22       45.85       44.25      1.82 o 
  -5   3  22        0.00        1.05      1.91 o 
  -3   3  22        2.67        1.53      1.05 o 
  -1   3  22       76.38       93.15      2.77 o 
  -8   4  22        7.26       11.66      1.05 o 
  -6   4  22        6.80        6.59      1.05 o 
  -4   4  22       20.24       20.35      1.34 o 
 -11   1  23       24.13       15.29      1.24 o 
  -9   1  23       11.24        9.36      1.24 o 
  -7   1  23       11.45       14.90      1.34 o 
  -5   1  23        6.68        5.06      1.24 o 
  -3   1  23        4.42        1.82      1.82 o 
  -1   1  23        0.35       -0.19      1.15 o 
 -10   2  23       12.87       15.19      1.15 o 
  -8   2  23        5.21        9.46      1.15 o 
  -6   2  23        4.77        5.54      1.15 o 
  -4   2  23        0.19       -0.67      1.72 o 
  -2   2  23       54.75       52.58      1.63 o 
  -9   3  23        2.07       -0.57      1.62 o 
  -7   3  23        0.12        0.29      1.53 o 
  -5   3  23        3.21        1.43      1.72 o 
 -10   0  24       53.87       52.49      1.63 o 
  -8   0  24       10.34       21.11      1.24 o 
  -6   0  24       40.78       43.30      1.62 o 
  -4   0  24       97.62       93.37      2.97 o 
  -9   1  24        7.24        5.54      1.15 o 
  -7   1  24        7.50        7.45      1.05 o 
  -5   1  24        1.18       -1.81      1.81 o 
  -8   2  24        9.02        7.74      1.05 o 
  -6   2  24        2.18        3.25      0.96 o 
                                                 
